# Supplementary material for: Vector competence of Aedes aegypti and screening for differentially expressed microRNAs exposed to Zika virus
Source: Parasit Vectors. 2021 Sep 27;14:504. doi: 10.1186/s13071-021-05007-7 (PMC8477552; doi:10.1186/s13071-021-05007-7)
Supplement: Supplementary file 3 — Additional file 3: Table S3. The differentially expressed miRNAs based on small RNA-seq (|log2 FC|> 2). [file 13071_2021_5007_MOESM3_ESM.xlsx]

## Sheet: Sheet1
Table S3. The differentially expressed miRNAs based on small RNA-seq（|log2 FC| > 2）
Strain	Tissue	dpi	miRNA	control	ZIKV	log2 FC	p-Value	FDR
Jiegao	midgut	2	aae-miR-2946	1	54	5.75489	1.04e-15	5.36e-15
			aae-miR-2941	4	72	4.16993	1.1e-17	6.75e-17
			aae-miR-309a	38	186	2.29123	2.43e-25	1.74e-24
			aae-miR-989	21	97	2.2076	2.41e-13	1.2e-12
			aae-miR-71-5p	327	1412	2.11038	3.02e-164	4.98e-163
			aae-miR-375	528	129	-2.03317	4.95e-57	5.45e-56
		4	aae-miR-989	6507	141	-5.52823	0	0
			aae-miR-375	621	59	-3.39581	6.13e-117	1.12e-115
			aae-miR-2946	248	31	-3	1.81e-42	1.85e-41
			aae-miR-2941	400	69	-2.53533	1.84e-56	2.32e-55
			aae-miR-309a	135	32	-2.07682	5.42e-16	2.97e-15
		6	aae-miR-2941	5	69	3.7866	1.43e-16	1.21e-15
			aae-miR-2946	2	27	3.75489	4.01e-07	1.96e-06
			aae-miR-989	22	91	2.04836	2.8e-12	1.8e-11
	salivary grand	2	aae-miR-286b	1	20	4.32193	5.09e-06	1.46e-05
			aae-miR-279	375	2698	2.84693	0	0
			aae-miR-309a	456	1951	2.09711	2.08e-244	4.56e-243
			aae-miR-252-3p	41	6	-2.77259	3.8e-07	1.17e-06
			aae-miR-2941	300	62	-2.27462	5.29e-35	2.44e-34
		4	aae-miR-375	7657	323	-4.56717	0	0
			aae-miR-932-5p	406	62	-2.71114	1.54e-62	3.05e-61
			aae-miR-932-3p	54	9	-2.58496	4.42e-09	1.68e-08
			aae-miR-957	50	9	-2.47393	3.78e-08	1.41e-07
			aae-miR-285	128	25	-2.35614	7.13e-18	3.87e-17
			aae-miR-307	25	5	-2.32193	0.000212848	0.000614513
			aae-miR-210	564	122	-2.20881	4.6e-68	1.18e-66
		6	aae-miR-375	5824	210	-4.79355	0	0
Mengding	midgut	2	aae-miR-282-3p	2	20	3.32193	0.000149159	0.000354818
			aae-miR-286b	9	56	2.63743	9.15e-09	2.87e-08
		4	aae-miR-10	85	1461	4.10335	0	0
			aae-miR-2941	17	171	3.33039	7.77e-33	3e-32
			aae-miR-2946	11	65	2.56294	1.74e-10	5.26e-10
		6	aae-miR-989	12	217	4.17659	2.43e-44	1.74e-43
			aae-miR-10	75	722	3.26704	7.52e-116	1.03e-114
			aae-miR-2946	4	26	2.70044	0.000150757	0.000414582
	salivary grand	2	aae-miR-957	3	112	5.22239	6.44e-25	1.33e-24
			aae-miR-2941	225	7085	4.97677	0	0
			aae-miR-263a-5p	484	14981	4.95198	0	0
			aae-miR-210	70	1814	4.69568	0	0
			aae-miR-219	3	72	4.58496	2.98e-15	5.59e-15
			aae-miR-285	31	589	4.24793	1.27e-109	3.77e-109
			aae-miR-315-5p	9	170	4.23947	1.4e-32	3.16e-32
			aae-bantam-5p	7	132	4.23704	1.44e-25	3.01e-25
			aae-miR-263b-5p	59	1038	4.13695	6.62e-188	2.21e-187
			aae-miR-11918	2	32	4	9.48e-07	1.45e-06
			aae-miR-282-3p	5	79	3.98185	4.6e-15	8.54e-15
			aae-miR-133	76	1129	3.8929	7.92e-194	2.7e-193
			aae-miR-276-5p	249	3695	3.89136	0	0
			aae-miR-305-5p	434	6395	3.88118	0	0
			aae-miR-2946	88	1247	3.82481	1.65e-210	5.98e-210
			aae-miR-263a-3p	4	54	3.75489	3.52e-10	5.76e-10
			aae-miR-10365	41	521	3.66759	1.65e-85	4.6e-85
			aae-miR-33	1287	16060	3.64139	0	0
			aae-miR-2765	9	106	3.558	5.49e-18	1.09e-17
			aae-miR-87	429	4666	3.44314	0	0
			aae-miR-981	81	850	3.39147	5.52e-128	1.71e-127
			aae-miR-989	139	1410	3.34254	6.72e-208	2.39e-207
			aae-miR-193	6	59	3.29768	7.61e-10	1.22e-09
			aae-miR-276-3p	2448	23253	3.24774	0	0
			aae-miR-124	49	456	3.21818	1.24e-65	3.24e-65
			aae-miR-279	449	4053	3.1742	0	0
			aae-miR-125-5p	642	5790	3.17292	0	0
			aae-miR-11893	9	81	3.16993	1.41e-12	2.54e-12
			aae-miR-2945-3p	2772	23924	3.10946	0	0
			aae-miR-11895	594	5106	3.10366	0	0
			aae-miR-375	330	2631	2.99507	0	0
			aae-bantam-3p	3056	23066	2.91605	0	0
			aae-miR-1891	30	215	2.8413	1.48e-27	3.2e-27
			aae-miR-252-5p	601	4277	2.83116	0	0
			aae-miR-34-3p	824	5762	2.80585	0	0
			aae-miR-309a	723	5030	2.79849	0	0
			aae-miR-996	1737	11856	2.77095	0	0
			aae-miR-316	8824	55819	2.66125	0	0
			aae-miR-11917	7	43	2.61891	5.69e-06	8.33e-06
			aae-miR-92b-3p	586	3375	2.52591	0	0
			aae-miR-980-3p	25	142	2.50589	5.19e-16	9.96e-16
			aae-miR-14	9341	50963	2.4478	0	0
			aae-miR-286b	19	101	2.41028	3.29e-11	5.5e-11
			aae-miR-277-3p	463	2459	2.40899	2.04e-238	7.56e-238
			aae-miR-1890	159	808	2.34533	1.51e-76	4.14e-76
			aae-miR-11894b	810	3859	2.25223	0	0
			aae-miR-317	13777	65506	2.24937	0	0
			aae-miR-92a-3p	182	856	2.23367	2.52e-75	6.79e-75
			aae-miR-970	5381	24432	2.18283	0	0
			aae-miR-11900	27	120	2.152	3.15e-11	5.31e-11
			aae-miR-1175-5p	2570	11338	2.14133	0	0
			aae-miR-190	41	177	2.11005	1.8e-15	3.42e-15
			aae-miR-79-3p	8	34	2.08746	0.00069457	0.000899172
			aae-miR-71-5p	594	2517	2.08317	2.9e-195	1.01e-194
			aae-miR-1889-5p	9780	41369	2.08064	0	0
			aae-miR-306-5p	324	1345	2.05354	7.97e-103	2.3e-102
			aae-miR-13-3p	11984	48769	2.02485	0	0
			aae-miR-932-5p	37	149	2.00972	2.45e-12	4.3e-12
		4	aae-miR-1891	80	461	2.52669	1.73e-67	1.71e-66
			aae-miR-932-3p	8	40	2.32193	1.55e-06	4.37e-06
			aae-miR-375	4353	177	-4.62019	0	0
			aae-miR-307	28	4	-2.80735	1.31e-05	3.64e-05
		6	aae-miR-285	56	265	2.24249	7.53e-34	2.86e-33
			aae-miR-2946	128	16	-3	3.82e-23	1.18e-22
			aae-miR-92a-5p	53	9	-2.558	6.03e-09	1.43e-08
			aae-miR-2941	462	83	-2.47671	5.17e-65	2.54e-64
