# Supplementary material for: Vector competence of Aedes aegypti and screening for differentially expressed microRNAs exposed to Zika virus
Source: Parasit Vectors. 2021 Sep 27;14:504. doi: 10.1186/s13071-021-05007-7 (PMC8477552; doi:10.1186/s13071-021-05007-7)
Supplement: Supplementary file 4 — Additional file 4: Table S4. Target genes predicted from differentially expressed miRNAs (|log2 FC|> 2). [file 13071_2021_5007_MOESM4_ESM.xlsx]

## Sheet: Sheet1
Table S4. Target genes predicted from differentially expressed miRNAs (|log2 FC| > 2)
miRNA id	Target id	RNAhybrid MEF	RNAhybrid Pvalue	miRanda MEF	miRanda score	Symbol	GO term	Pathway	NR id	NR evalue	NR description
aae-miR-2946	XM_001647828.3	-27.6	0.159953	-25.16	146	-	-	K00799|1|2.1e-91|339.7|cqu:CpipJ_CPIJ016212|glutathione S-transferase [EC:2.5.1.18]	XP_001647878.2	2.2e-122	glutathione S-transferase D4 [Aedes aegypti]
aae-miR-2946	XM_001651756.2	-28.1	0.297468	-46.42	321	-	GO:0016021,GO:0016021,GO:0016021,	K12386|1|8.0e-234|813.9|aag:5567506|cystinosin	XP_001651806.1	6.3e-233	cystinosin homolog isoform X1 [Aedes aegypti]
aae-miR-2946	XM_001651757.2	-28.1	0.313862	-46.42	321	-	GO:0016021,GO:0016021,GO:0016021,GO:0016021,	K12386|1|4.2e-209|731.9|aag:5567506|cystinosin	XP_001651807.1	2.5e-224	cystinosin homolog isoform X3 [Aedes aegypti]
aae-miR-2946	XM_001652197.2	-25.8	0.728665	-25.15	160	-	GO:0000151,GO:0000151,GO:0097602,GO:0031624,GO:0032182,GO:0097602,GO:0031624,GO:0032182,GO:0051443,GO:0045116,GO:0051443,GO:0045116,	K17824|1|1.7e-140|504.2|aag:5568418|DCN1-like protein 4/5	XP_001652247.1	1.4e-139	DCN1-like protein 4 isoform X1 [Aedes aegypti]
aae-miR-2946	XM_001652643.2	-26.7	0.383855	-25.96	155	-	-	K19363|1|3.3e-70|270.0|aag:5569048|lipopolysaccharide-induced tumor necrosis factor-alpha factor	XP_001652693.2	2.6e-69	lipopolysaccharide-induced tumor necrosis factor-alpha factor homolog [Aedes aegypti]
aae-miR-2946	XM_001654776.2	-30.2	0.104909	-28.7	160	-	GO:0005789,GO:0016021,GO:0005789,GO:0016021,GO:0005789,GO:0016021,GO:0016740,GO:0018279,GO:0018279,GO:0018279,	K12670|1|6.4e-256|887.1|aag:5580056|oligosaccharyltransferase complex subunit beta	XP_001654826.2	5e-255	dolichyl-diphosphooligosaccharide--protein glycosyltransferase 48 kDa subunit [Aedes aegypti]
aae-miR-2946	XM_001657459.2	-29.3	0.56929	-49.33	310	-	GO:0005319,	K10955|1|1.5e-69|270.0|myi:110447226|mucin-2	KXJ71699.1	0	hypothetical protein RP20_CCG019930 [Aedes albopictus]
aae-miR-2946	XM_001658261.2	-27.1	0.567197	-26.16	171	-	GO:0016477,GO:0016477,GO:0016477,GO:0016477,GO:0016477,GO:0016477,GO:0016477,	K12366|1|0.0e+00|1440.6|aag:5569081|engulfment and cell motility protein 1	XP_001658311.1	0	engulfment and cell motility protein 1 [Aedes aegypti]
aae-miR-2946	XM_001660573.2	-28.9	0.367288	-26.65	164	-	GO:0016021,GO:0016021,GO:0051377,GO:0051377,GO:0006506,GO:0006506,	K05310|1|0.0e+00|1875.5|aag:5572863|ethanolaminephosphotransferase [EC:2.7.-.-]	XP_001660623.2	0	GPI ethanolamine phosphate transferase 2 isoform X2 [Aedes aegypti]
aae-miR-2946	XM_001662639.2	-26.8	0.299874	-25.22	159	-	GO:0006629,GO:0006629,	K01052|1|2.0e-41|174.1|mpha:105831063|lysosomal acid lipase/cholesteryl ester hydrolase [EC:3.1.1.13]	XP_001662689.2	1.6e-178	lipase 1 [Aedes aegypti]
aae-miR-2946	XM_001662721.2	-25.8	0.368793	-25.73	156	-	GO:0005576,GO:0005576,GO:0008061,GO:0008061,GO:0006030,GO:0006030,	-	XP_001662771.2	3.8e-157	uncharacterized protein LOC5576617 [Aedes aegypti]
aae-miR-2946	XM_011494791.2	-26.1	0.429366	-25.92	154	-	GO:0005737,GO:0005737,GO:0004364,GO:0004364,	K00310|1|2.4e-149|532.7|aag:23687505|pyrimidodiazepine synthase [EC:1.5.4.1]	XP_011493093.2	1.9e-148	pyrimidodiazepine synthase [Aedes aegypti]
aae-miR-2946	XM_021837404.1	-30.1	0.219162	-28.36	176	-	GO:0016021,GO:0016021,GO:0016021,GO:0016021,GO:0005337,GO:0005337,GO:0005337,GO:0005337,	K15014|1|4.4e-247|858.6|aga:AgaP_AGAP003892|solute carrier family 29 (equilibrative nucleoside transporter), member 1/2/3	XP_021693095.1	1.8e-287	equilibrative nucleoside transporter 1 [Aedes aegypti]
aae-miR-2946	XM_021837717.1	-28.1	0.335183	-46.42	321	-	GO:0016021,GO:0016021,GO:0016021,	K12386|1|9.0e-234|813.9|aag:5567506|cystinosin	XP_001651806.1	7.2e-233	cystinosin homolog isoform X1 [Aedes aegypti]
aae-miR-2946	XM_021837718.1	-28.1	0.340295	-46.42	321	-	GO:0016021,GO:0016021,GO:0016021,	K12386|1|9.1e-234|813.9|aag:5567506|cystinosin	XP_001651806.1	7.3e-233	cystinosin homolog isoform X1 [Aedes aegypti]
aae-miR-2946	XM_021837719.1	-28.1	0.335786	-46.42	321	-	GO:0016021,GO:0016021,GO:0016021,	K12386|1|9.0e-234|813.9|aag:5567506|cystinosin	XP_001651806.1	7.2e-233	cystinosin homolog isoform X1 [Aedes aegypti]
aae-miR-2946	XM_021837720.1	-28.1	0.332157	-46.42	321	-	GO:0016021,GO:0016021,GO:0016021,	K12386|1|8.9e-234|813.9|aag:5567506|cystinosin	XP_001651806.1	7.1e-233	cystinosin homolog isoform X1 [Aedes aegypti]
aae-miR-2946	XM_021837721.1	-28.1	0.319604	-46.42	321	-	GO:0016021,GO:0016021,GO:0016021,	K12386|1|8.6e-234|813.9|aag:5567506|cystinosin	XP_001651806.1	6.8e-233	cystinosin homolog isoform X1 [Aedes aegypti]
aae-miR-2946	XM_021837722.1	-28.1	0.30065	-46.42	321	-	GO:0016021,GO:0016021,GO:0016021,	K12386|1|8.0e-234|813.9|aag:5567506|cystinosin	XP_001651806.1	6.4e-233	cystinosin homolog isoform X1 [Aedes aegypti]
aae-miR-2946	XM_021837724.1	-28.1	0.384789	-46.42	321	-	GO:0016021,GO:0016021,	K12386|1|8.9e-209|731.1|aag:5567506|cystinosin	XP_021693416.1	8.9e-227	cystinosin homolog isoform X2 [Aedes aegypti]
aae-miR-2946	XM_021837725.1	-28.1	0.350695	-46.42	321	-	GO:0016021,GO:0016021,GO:0016021,GO:0016021,	K12386|1|4.7e-209|731.9|aag:5567506|cystinosin	XP_001651807.1	2.9e-224	cystinosin homolog isoform X3 [Aedes aegypti]
aae-miR-2946	XM_021840763.1	-27.2	0.773139	-25.56	163	-	-	K08834|1|6.6e-38|164.5|lak:106179118|myosin III [EC:2.7.11.1]	XP_021696455.1	0	uncharacterized protein LOC5570536 isoform X1 [Aedes aegypti]
aae-miR-2946	XM_021840764.1	-27.2	0.771784	-25.56	163	-	-	K08834|1|6.6e-38|164.5|lak:106179118|myosin III [EC:2.7.11.1]	XP_021696456.1	9.1e-308	uncharacterized protein LOC5570536 isoform X2 [Aedes aegypti]
aae-miR-2946	XM_021841646.1	-26.7	0.666422	-25.78	153	-	-	-	XP_021697338.1	0	late secretory pathway protein AVL9 homolog [Aedes aegypti]
aae-miR-2946	XM_021841911.1	-28.4	0.555341	-27.61	172	-	GO:0016787,GO:0016787,GO:0016787,	K19882|1|0.0e+00|1446.8|aag:5567751|O-palmitoleoyl-L-serine hydrolase [EC:3.1.1.98]	XP_021697603.1	0	palmitoleoyl-protein carboxylesterase NOTUM [Aedes aegypti]
aae-miR-2946	XM_021843409.1	-27.4	0.616858	-25.33	158	-	-	-	XP_021699101.1	7.8e-229	uncharacterized protein LOC5577463 isoform X1 [Aedes aegypti]
aae-miR-2946	XM_021843410.1	-27.4	0.610779	-25.33	158	-	-	-	XP_021699101.1	7.7e-229	uncharacterized protein LOC5577463 isoform X1 [Aedes aegypti]
aae-miR-2946	XM_021843411.1	-27.4	0.614731	-25.33	158	-	GO:0016021,	-	XP_021699103.1	8.9e-225	uncharacterized protein LOC5577463 isoform X2 [Aedes aegypti]
aae-miR-2946	XM_021843522.1	-27.6	0.475981	-26.92	175	-	-	K19867|1|1.8e-29|135.6|isc:IscW_ISCW000210|LIM domain-binding protein 3	XP_021699214.1	6.5e-252	PDZ and LIM domain protein 7 isoform X1 [Aedes aegypti]
aae-miR-2946	XM_021843523.1	-27.6	0.436788	-26.92	175	-	-	K19867|1|1.3e-20|105.9|isc:IscW_ISCW000210|LIM domain-binding protein 3	XP_021699215.1	3.8e-251	bromodomain-containing protein 4 isoform X2 [Aedes aegypti]
aae-miR-2946	XM_021843524.1	-27.6	0.422975	-26.92	175	-	-	K19867|1|1.3e-20|105.9|isc:IscW_ISCW000210|LIM domain-binding protein 3	XP_021699215.1	3.6e-251	bromodomain-containing protein 4 isoform X2 [Aedes aegypti]
aae-miR-2946	XM_021843525.1	-27.6	0.41991	-26.92	175	-	-	K19867|1|1.3e-20|105.9|isc:IscW_ISCW000210|LIM domain-binding protein 3	XP_021699215.1	3.6e-251	bromodomain-containing protein 4 isoform X2 [Aedes aegypti]
aae-miR-2946	XM_021843526.1	-27.6	0.336212	-26.92	175	-	-	K19867|1|1.1e-32|145.6|isc:IscW_ISCW000210|LIM domain-binding protein 3	XP_021699218.1	1.4e-245	PDZ and LIM domain protein 7 isoform X3 [Aedes aegypti]
aae-miR-2946	XM_021843527.1	-27.6	0.467945	-26.92	175	-	-	K19867|1|1.9e-20|105.5|isc:IscW_ISCW000210|LIM domain-binding protein 3	XP_021699219.1	1.9e-240	PDZ and LIM domain protein 7 isoform X4 [Aedes aegypti]
aae-miR-2946	XM_021843703.1	-28.9	0.369332	-26.65	164	-	GO:0016021,GO:0016021,GO:0051377,GO:0051377,GO:0006506,GO:0006506,	K05310|1|0.0e+00|1869.0|aag:5572863|ethanolaminephosphotransferase [EC:2.7.-.-]	XP_021699395.1	0	GPI ethanolamine phosphate transferase 2 isoform X1 [Aedes aegypti]
aae-miR-2946	XM_021843705.1	-28.9	0.366776	-26.65	164	-	GO:0016021,GO:0016021,GO:0051377,GO:0051377,GO:0006506,GO:0006506,	K05310|1|0.0e+00|1864.7|aag:5572863|ethanolaminephosphotransferase [EC:2.7.-.-]	XP_021699397.1	0	GPI ethanolamine phosphate transferase 2 isoform X3 [Aedes aegypti]
aae-miR-2946	XM_021850709.1	-30.4	0.076569	-28.91	156	-	GO:0016021,GO:0020037,GO:0005506,GO:0004497,GO:0016705,GO:0020037,GO:0005506,GO:0004497,GO:0016705,	K15007|1|2.0e-130|469.9|cqu:CpipJ_CPIJ015954|cytochrome P450 family 313 [EC:1.14.-.-]	EAT36132.2	8e-262	AAEL011761-PA [Aedes aegypti]
aae-miR-2946	XM_021851722.1	-28.9	0.629142	-26.66	166	-	GO:0005634,GO:0005634,GO:0005634,GO:0003677,GO:0003677,GO:0003677,	K09237|1|2.5e-24|119.8|aag:5563780|tramtrack	XP_021707414.1	0	protein bric-a-brac 1 [Aedes aegypti]
aae-miR-2946	XM_021852535.1	-27.3	0.787396	-25.65	168	-	-	K04512|1|0.0e+00|2251.5|aag:5578948|dishevelled associated activator of morphogenesis	XP_021708227.1	0	disheveled-associated activator of morphogenesis 1 isoform X3 [Aedes aegypti]
aae-miR-2946	XM_021852540.1	-27.3	0.788053	-25.65	168	-	GO:0003779,GO:0017048,GO:0030036,	K04512|1|0.0e+00|2230.7|aag:5578948|dishevelled associated activator of morphogenesis	XP_021708226.1	0	disheveled-associated activator of morphogenesis 1 isoform X2 [Aedes aegypti]
aae-miR-2946	XM_021853811.1	-28.1	0.479098	-49.53	301	-	GO:0005634,GO:0003676,GO:0008270,	K09228|1|2.4e-81|308.1|api:100161299|KRAB domain-containing zinc finger protein	XP_021709503.1	0	zinc finger protein 708 [Aedes aegypti]
aae-miR-2946	XM_021854343.1	-29.1	0.769481	-27.66	159	-	-	K13172|1|1.5e-10|74.7|myb:102254013|serine/arginine repetitive matrix protein 2	XP_021710035.1	0	disco-interacting protein 2 isoform X1 [Aedes aegypti]
aae-miR-2946	XM_021854344.1	-29.1	0.769395	-27.66	159	-	-	K13172|1|1.5e-10|74.7|myb:102254013|serine/arginine repetitive matrix protein 2	XP_021710036.1	0	disco-interacting protein 2 isoform X2 [Aedes aegypti]
aae-miR-2946	XM_021854345.1	-29.1	0.767407	-27.66	159	-	-	K13172|1|1.5e-10|74.7|myb:102254013|serine/arginine repetitive matrix protein 2	XP_021710037.1	0	disco-interacting protein 2 isoform X3 [Aedes aegypti]
aae-miR-2946	XM_021854346.1	-29.1	0.767321	-27.66	159	-	-	K13172|1|1.5e-10|74.7|myb:102254013|serine/arginine repetitive matrix protein 2	XP_021710038.1	0	disco-interacting protein 2 isoform X4 [Aedes aegypti]
aae-miR-2946	XM_021854347.1	-29.1	0.763549	-27.66	159	-	-	K13172|1|1.5e-10|74.7|myb:102254013|serine/arginine repetitive matrix protein 2	XP_021710039.1	0	disco-interacting protein 2 isoform X5 [Aedes aegypti]
aae-miR-2946	XM_021854348.1	-29.1	0.761324	-27.66	159	-	-	K13172|1|1.5e-10|74.7|myb:102254013|serine/arginine repetitive matrix protein 2	XP_021710040.1	0	disco-interacting protein 2 isoform X6 [Aedes aegypti]
aae-miR-2946	XM_021854350.1	-29.1	0.761234	-27.66	159	-	-	K13172|1|1.5e-10|74.7|myb:102254013|serine/arginine repetitive matrix protein 2	XP_021710042.1	0	disco-interacting protein 2 isoform X7 [Aedes aegypti]
aae-miR-2946	XM_021854351.1	-29.1	0.755419	-27.66	159	-	-	K13172|1|1.5e-10|74.7|myb:102254013|serine/arginine repetitive matrix protein 2	XP_021710043.1	0	disco-interacting protein 2 isoform X8 [Aedes aegypti]
aae-miR-2946	XM_021854352.1	-29.1	0.751419	-27.66	159	-	-	K13172|1|1.4e-10|74.7|myb:102254013|serine/arginine repetitive matrix protein 2	XP_021710044.1	0	disco-interacting protein 2 isoform X9 [Aedes aegypti]
aae-miR-2946	XM_021854353.1	-29.1	0.746637	-27.66	159	-	-	K13172|1|1.4e-10|74.7|myb:102254013|serine/arginine repetitive matrix protein 2	XP_021710045.1	0	disco-interacting protein 2 isoform X10 [Aedes aegypti]
aae-miR-2946	XM_021854354.1	-29.1	0.742466	-27.66	159	-	-	K13172|1|1.4e-10|74.7|myb:102254013|serine/arginine repetitive matrix protein 2	XP_021710046.1	0	disco-interacting protein 2 isoform X11 [Aedes aegypti]
aae-miR-2946	XM_021854876.1	-25.8	0.643174	-25.15	160	-	-	K17824|1|2.7e-120|436.8|aag:5568418|DCN1-like protein 4/5	XP_021710568.1	2.1e-122	DCN1-like protein 4 isoform X2 [Aedes aegypti]
aae-miR-2946	XM_021855108.1	-26.1	0.753287	-44.09	312	-	GO:0016787,GO:0016798,GO:0046872,GO:0004767,GO:0016798,GO:0046872,GO:0004767,GO:0016798,GO:0046872,GO:0004767,GO:0005975,GO:0006685,GO:0006685,GO:0006685,	K12350|1|1.2e-311|1073.2|mde:101901477|sphingomyelin phosphodiesterase [EC:3.1.4.12]	EAT45275.1	0	AAEL003402-PA [Aedes aegypti]
aae-miR-2946	XM_021855109.1	-26.1	0.752793	-44.09	312	-	GO:0016787,GO:0016798,GO:0046872,GO:0004767,GO:0016798,GO:0046872,GO:0004767,GO:0016798,GO:0046872,GO:0004767,GO:0005975,GO:0006685,GO:0006685,GO:0006685,	K12350|1|1.2e-311|1073.2|mde:101901477|sphingomyelin phosphodiesterase [EC:3.1.4.12]	EAT45275.1	0	AAEL003402-PA [Aedes aegypti]
aae-miR-2946	XM_021855110.1	-26.1	0.750681	-44.09	312	-	GO:0016787,GO:0016798,GO:0046872,GO:0004767,GO:0016798,GO:0046872,GO:0004767,GO:0016798,GO:0046872,GO:0004767,GO:0005975,GO:0006685,GO:0006685,GO:0006685,	K12350|1|1.2e-311|1073.2|mde:101901477|sphingomyelin phosphodiesterase [EC:3.1.4.12]	EAT45275.1	0	AAEL003402-PA [Aedes aegypti]
aae-miR-2946	XM_021855112.1	-26.1	0.718933	-44.09	312	-	GO:0016787,GO:0016798,GO:0046872,GO:0004767,GO:0016798,GO:0046872,GO:0004767,GO:0016798,GO:0046872,GO:0004767,GO:0005975,GO:0006685,GO:0006685,GO:0006685,	K12350|1|1.1e-311|1073.2|mde:101901477|sphingomyelin phosphodiesterase [EC:3.1.4.12]	EAT45275.1	0	AAEL003402-PA [Aedes aegypti]
aae-miR-2946	XM_021855113.1	-26.1	0.70995	-44.09	312	-	GO:0016787,GO:0016798,GO:0046872,GO:0004767,GO:0016798,GO:0046872,GO:0004767,GO:0016798,GO:0046872,GO:0004767,GO:0005975,GO:0006685,GO:0006685,GO:0006685,	K12350|1|1.1e-311|1073.2|mde:101901477|sphingomyelin phosphodiesterase [EC:3.1.4.12]	EAT45275.1	0	AAEL003402-PA [Aedes aegypti]
aae-miR-2946	XM_021855114.1	-26.1	0.704589	-44.09	312	-	GO:0016787,GO:0016798,GO:0046872,GO:0004767,GO:0016798,GO:0046872,GO:0004767,GO:0016798,GO:0046872,GO:0004767,GO:0005975,GO:0006685,GO:0006685,GO:0006685,	K12350|1|1.1e-311|1073.2|mde:101901477|sphingomyelin phosphodiesterase [EC:3.1.4.12]	EAT45275.1	0	AAEL003402-PA [Aedes aegypti]
aae-miR-2946	XM_021855115.1	-26.1	0.722468	-44.09	312	-	GO:0016787,GO:0016798,GO:0046872,GO:0004767,GO:0016798,GO:0046872,GO:0004767,GO:0016798,GO:0046872,GO:0004767,GO:0005975,GO:0006685,GO:0006685,GO:0006685,	K12350|1|1.1e-311|1073.2|mde:101901477|sphingomyelin phosphodiesterase [EC:3.1.4.12]	EAT45275.1	0	AAEL003402-PA [Aedes aegypti]
aae-miR-2946	XM_021855116.1	-26.1	0.784669	-44.09	312	-	GO:0016021,GO:0004930,GO:0016787,GO:0016798,GO:0046872,GO:0004767,GO:0016798,GO:0046872,GO:0004767,GO:0016798,GO:0046872,GO:0004767,GO:0006685,GO:0006685,GO:0006685,	K12350|1|1.4e-311|1073.2|mde:101901477|sphingomyelin phosphodiesterase [EC:3.1.4.12]	EAT45277.1	0	AAEL003402-PB [Aedes aegypti]
aae-miR-2946	XM_021855117.1	-26.1	0.772971	-44.09	312	-	GO:0016798,GO:0046872,GO:0004767,GO:0016798,GO:0046872,GO:0004767,GO:0016798,GO:0046872,GO:0004767,GO:0016798,GO:0046872,GO:0004767,GO:0016798,GO:0046872,GO:0004767,GO:0006685,GO:0006685,GO:0006685,GO:0006685,GO:0006685,	K12350|1|1.3e-311|1073.2|mde:101901477|sphingomyelin phosphodiesterase [EC:3.1.4.12]	EAT45276.1	0	AAEL003402-PC [Aedes aegypti]
aae-miR-2946	XM_021855118.1	-26.1	0.741124	-44.09	312	-	GO:0016787,GO:0016798,GO:0046872,GO:0004767,GO:0016798,GO:0046872,GO:0004767,GO:0016798,GO:0046872,GO:0004767,GO:0005975,GO:0006685,GO:0006685,GO:0006685,	K12350|1|1.2e-311|1073.2|mde:101901477|sphingomyelin phosphodiesterase [EC:3.1.4.12]	EAT45276.1	0	AAEL003402-PC [Aedes aegypti]
aae-miR-2941	XM_001648981.3	-28.4	0.469986	-25.32	168	-	GO:0020037,GO:0004601,GO:0020037,GO:0004601,GO:0048477,GO:0006979,GO:0048477,GO:0006979,	K19511|1|2.8e-248|862.4|aag:5564684|peroxidase [EC:1.11.1.7]	XP_001649031.3	0	chorion peroxidase-like [Aedes aegypti]
aae-miR-2941	XM_001649530.2	-25.9	0.721818	-48.88	290	-	GO:0008430,GO:0008430,	-	XP_001649580.2	3e-299	uncharacterized protein LOC5565239 [Aedes aegypti]
aae-miR-2941	XM_001650071.2	-31.2	0.055058	-31.35	169	-	-	-	XP_001650121.1	1.6e-145	putative beta-carotene-binding protein isoform X1 [Aedes aegypti]
aae-miR-2941	XM_001650884.2	-31.4	0.145725	-30.48	162	-	-	K10388|1|6.2e-13|80.5|cmy:102931330|plectin!K10352|3|1.8e-12|79.0|sbq:101037279|myosin heavy chain	XP_001650934.2	1.7e-278	uncharacterized protein CG10915 isoform X4 [Aedes aegypti]
aae-miR-2941	XM_001650984.2	-25.9	0.726458	-25.75	152	-	GO:0005576,GO:0005576,GO:0005576,GO:0005576,GO:0005576,GO:0005576,GO:0005576,GO:0003824,GO:0008061,GO:0003824,GO:0008061,GO:0003824,GO:0008061,GO:0003824,GO:0008061,GO:0003824,GO:0008061,GO:0003824,GO:0008061,GO:0003824,GO:0008061,GO:0005975,GO:0006030,GO:0005975,GO:0006030,GO:0005975,GO:0006030,GO:0005975,GO:0006030,GO:0005975,GO:0006030,GO:0005975,GO:0006030,GO:0005975,GO:0006030,	K13172|1|3.3e-09|67.8|tup:102467992|serine/arginine repetitive matrix protein 2!K10955|2|9.5e-09|66.2|asn:102388355|mucin-2	XP_001651034.1	0	uncharacterized protein LOC5579813 [Aedes aegypti]
aae-miR-2941	XM_001651373.2	-29.1	0.286906	-27.74	150	-	GO:0004332,GO:0004332,GO:0004332,GO:0004332,GO:0004332,GO:0004332,GO:0004332,GO:0004332,GO:0004332,GO:0006096,GO:0006096,GO:0006096,GO:0006096,GO:0006096,GO:0006096,GO:0006096,GO:0006096,GO:0006096,	K01623|1|2.5e-185|652.9|cqu:CpipJ_CPIJ009571|fructose-bisphosphate aldolase, class I [EC:4.1.2.13]	XP_001651423.1	7e-206	fructose-bisphosphate aldolase isoform X1 [Aedes aegypti]
aae-miR-2941	XM_001651374.2	-29.1	0.2995	-27.74	150	-	GO:0004332,GO:0004332,GO:0004332,GO:0004332,GO:0004332,GO:0004332,GO:0006096,GO:0006096,GO:0006096,GO:0006096,GO:0006096,GO:0006096,	K01623|1|2.8e-195|686.0|cqu:CpipJ_CPIJ009571|fructose-bisphosphate aldolase, class I [EC:4.1.2.13]	XP_001651424.1	1.2e-205	fructose-bisphosphate aldolase isoform X2 [Aedes aegypti]
aae-miR-2941	XM_001651381.2	-29	0.351826	-26.49	167	-	GO:0050660,GO:0016614,GO:0050660,GO:0016614,GO:0050660,GO:0016614,GO:0050660,GO:0016614,GO:0050660,GO:0016614,GO:0050660,GO:0016614,GO:0050660,GO:0016614,	K00115|1|0.0e+00|1161.4|aga:AgaP_AGAP002557|glucose 1-dehydrogenase (FAD, quinone) [EC:1.1.5.9]	XP_312382.3	0	AGAP002557-PA [Anopheles gambiae str. PEST]
aae-miR-2941	XM_001653841.2	-29.5	0.232753	-27.31	162	-	GO:0008234,GO:0008234,GO:0008234,GO:0008234,GO:0008234,GO:0008234,GO:0008234,GO:0008234,	K01363|1|1.0e-87|328.6|cqu:CpipJ_CPIJ000575|cathepsin B [EC:3.4.22.1]	XP_001653891.1	2.6e-202	cathepsin B-like cysteine proteinase 3 [Aedes aegypti]
aae-miR-2941	XM_001654482.2	-26.2	0.440921	-29.07	159	-	GO:0016021,GO:0016021,GO:0016021,GO:0016021,GO:0016021,	-	XP_001654532.1	2.3e-155	uncharacterized protein LOC5573312 [Aedes aegypti]
aae-miR-2941	XM_001655388.2	-27.3	0.283292	-25.29	163	-	-	-	XP_001655438.1	1e-83	uncharacterized protein LOC5574964 [Aedes aegypti]
aae-miR-2941	XM_001655960.2	-29.8	0.490361	-42.35	299	-	GO:0016021,GO:0016021,GO:0016021,	K15144|1|3.2e-21|109.0|obo:105279912|mediator of RNA polymerase II transcription subunit 1!K19522|2|2.0e-07|63.2|bpec:110173187|membrane transport protein XK!K05038|3|2.7e-07|62.8|bfo:BRAFLDRAFT_63940|solute carrier family 6 (neurotransmitter transporter, glycine) member 5/9	XP_001656010.2	0	uncharacterized protein LOC5576232 [Aedes aegypti]
aae-miR-2941	XM_001658139.2	-28.9	0.152173	-27.61	168	-	-	K16721|1|1.7e-116|423.3|aag:5568823|reduction in cnn dots 4	XP_001658189.1	1.3e-115	uncharacterized protein LOC5568823 [Aedes aegypti]
aae-miR-2941	XM_001659728.2	-28.5	0.393189	-25.99	160	-	-	K20195|1|0.0e+00|1085.5|aag:5571554|vacuolar fusion protein MON1	XP_001659778.1	0	vacuolar fusion protein MON1 homolog A [Aedes aegypti]
aae-miR-2941	XM_001660156.2	-27.2	0.493632	-26.51	163	-	GO:0005737,GO:0005737,GO:0016787,GO:0052689,GO:0008474,GO:0016787,GO:0016787,GO:0016787,GO:0052689,GO:0008474,GO:0016787,GO:0016787,GO:0002084,GO:0002084,	K06130|1|3.7e-124|449.5|aag:5572119|lysophospholipase II [EC:3.1.1.5]	XP_001660206.1	3e-123	acyl-protein thioesterase 2 [Aedes aegypti]
aae-miR-2941	XM_001661096.2	-28.7	0.565951	-27.03	164	-	GO:0003779,GO:0003779,GO:0003676,GO:0045886,GO:0016567,GO:0045886,GO:0016567,	K10457|1|0.0e+00|1207.2|aag:5574073|kelch-like protein 20	XP_001661146.1	0	kelch-like protein diablo [Aedes aegypti]
aae-miR-2941	XM_001661786.2	-27.9	0.345764	-26.92	157	-	GO:0005524,GO:0005524,GO:0005524,GO:0005524,GO:0005524,	K22399|1|4.7e-248|860.9|aag:5575114|pachytene checkpoint protein 2	XP_001661836.1	3.7e-247	pachytene checkpoint protein 2 homolog [Aedes aegypti]
aae-miR-2941	XM_001662427.2	-28	0.482783	-26.06	156	-	GO:0004067,GO:0006520,	K13278|1|0.0e+00|1134.8|cqu:CpipJ_CPIJ008683|60kDa lysophospholipase [EC:3.1.1.5 3.1.1.47 3.5.1.1]	EAT45987.1	0	AAEL002796-PA [Aedes aegypti]
aae-miR-2941	XM_011495422.2	-27.2	0.772015	-25.99	160	-	GO:0003677,GO:0003899,GO:0032549,GO:0003677,GO:0003899,GO:0032549,GO:0003677,GO:0003899,GO:0032549,GO:0003677,GO:0003899,GO:0032549,GO:0006351,GO:0006351,GO:0006351,GO:0006351,	K03021|1|0.0e+00|1890.2|dmo:Dmoj_GI20961|DNA-directed RNA polymerase III subunit RPC2 [EC:2.7.7.6]	XP_011493724.1	0	DNA-directed RNA polymerase III subunit RPC2 [Aedes aegypti]
aae-miR-2941	XM_021839847.1	-32.4	0.178959	-31.7	162	-	-	K13915|1|1.7e-143|515.0|tca:658610|lysozyme C [EC:3.2.1.17]!K01185|4|3.9e-92|344.4|dvi:Dvir_GJ12084|lysozyme [EC:3.2.1.17]	XP_021695539.1	0	uncharacterized protein LOC5579868 [Aedes aegypti]
aae-miR-2941	XM_021840905.1	-28.9	0.235998	-25.01	163	-	GO:0016021,GO:0005886,GO:0005549,GO:0004984,GO:0007165,	-	XP_021696597.1	1e-135	uncharacterized protein LOC110675575 isoform X1 [Aedes aegypti]
aae-miR-2941	XM_021840906.1	-28.9	0.216608	-25.01	163	-	GO:0016021,GO:0005886,GO:0005549,GO:0004984,GO:0007165,	-	XP_021696598.1	4.8e-84	uncharacterized protein LOC110675575 isoform X2 [Aedes aegypti]
aae-miR-2941	XM_021841821.1	-30.7	0.113542	-29.74	161	-	GO:0016021,	K07378|1|1.2e-51|208.4|spis:111333057|neuroligin	XP_021697513.1	5.2e-294	cholinesterase [Aedes aegypti]
aae-miR-2941	XM_021842264.1	-28.1	0.514013	-49.49	316	-	-	K10955|1|5.2e-45|187.2|mze:101471083|mucin-2	XP_021697956.1	0	keratin-associated protein 16-1 isoform X1 [Aedes aegypti]
aae-miR-2941	XM_021842266.1	-29.5	0.492004	-91.99	636	-	-	K21125|1|1.6e-67|262.7|chx:102174827|mucin-5AC!K10955|2|5.8e-62|244.2|myi:110448389|mucin-2!K02184|5|2.7e-43|182.2|mcf:102124864|formin 2	XP_021697958.1	0	basic proline-rich protein [Aedes aegypti]
aae-miR-2941	XM_021845183.1	-31.2	0.051734	-31.35	169	-	-	-	XP_021700875.1	2.8e-131	putative beta-carotene-binding protein isoform X2 [Aedes aegypti]
aae-miR-2941	XM_021845184.1	-31.2	0.047054	-31.35	169	-	-	-	XP_021700875.1	1.1e-129	putative beta-carotene-binding protein isoform X2 [Aedes aegypti]
aae-miR-2941	XM_021845185.1	-31.2	0.044737	-31.35	169	-	-	-	XP_021700875.1	6.3e-130	putative beta-carotene-binding protein isoform X2 [Aedes aegypti]
aae-miR-2941	XM_021845646.1	-28.9	0.151636	-27.61	168	-	-	K16721|1|1.7e-116|423.3|aag:5568823|reduction in cnn dots 4	XP_001658189.1	1.3e-115	uncharacterized protein LOC5568823 [Aedes aegypti]
aae-miR-2941	XM_021845852.1	-26.3	0.719448	-25.21	154	-	GO:0008045,GO:0008045,	K09646|1|4.5e-63|246.9|dgr:Dgri_GH11350|serine carboxypeptidase 1 [EC:3.4.16.-]!K14313|2|1.6e-39|168.7|pgc:109855971|nuclear pore complex protein Nup53	XP_021701544.1	1.9e-167	cell adhesion molecule 2-like [Aedes aegypti]
aae-miR-2941	XM_021846154.1	-27.1	0.11227	-25.8	155	-	GO:0016021,GO:0016021,GO:0016021,GO:0016021,GO:0016021,	K19363|1|1.3e-49|199.9|aag:5569050|lipopolysaccharide-induced tumor necrosis factor-alpha factor	XP_021701846.1	1e-48	lipopolysaccharide-induced tumor necrosis factor-alpha factor homolog isoform X1 [Aedes aegypti]
aae-miR-2941	XM_021846155.1	-27.1	0.179171	-25.8	155	-	GO:0016021,GO:0016021,GO:0016021,GO:0016021,GO:0016021,	K19363|1|2.6e-43|179.5|aag:5569050|lipopolysaccharide-induced tumor necrosis factor-alpha factor	XP_021701847.1	9.4e-48	lipopolysaccharide-induced tumor necrosis factor-alpha factor homolog isoform X2 [Aedes aegypti]
aae-miR-2941	XM_021848047.1	-30.7	0.633537	-31.12	168	-	-	K19483|1|0.0e+00|5852.3|aag:5564933|neuron navigator 2 [EC:3.6.4.12]	XP_021703739.1	0	protein sickie isoform X1 [Aedes aegypti]
aae-miR-2941	XM_021848048.1	-30.7	0.632627	-31.12	168	-	-	K19483|1|0.0e+00|5825.7|aag:5564933|neuron navigator 2 [EC:3.6.4.12]	XP_021703740.1	0	protein sickie isoform X2 [Aedes aegypti]
aae-miR-2941	XM_021848049.1	-30.7	0.620326	-31.12	168	-	-	K19483|1|0.0e+00|3498.0|aag:5564933|neuron navigator 2 [EC:3.6.4.12]	XP_021703741.1	0	protein sickie isoform X3 [Aedes aegypti]
aae-miR-2941	XM_021848050.1	-30.7	0.618067	-31.12	168	-	-	K19483|1|0.0e+00|3456.0|aag:5564933|neuron navigator 2 [EC:3.6.4.12]	XP_021703742.1	0	protein sickie isoform X4 [Aedes aegypti]
aae-miR-2941	XM_021848051.1	-30.7	0.522252	-31.12	168	-	-	K19483|1|0.0e+00|4375.1|aag:5564933|neuron navigator 2 [EC:3.6.4.12]	XP_021703743.1	0	protein sickie isoform X5 [Aedes aegypti]
aae-miR-2941	XM_021848546.1	-29	0.461728	-26.49	167	-	GO:0050660,GO:0016614,GO:0050660,GO:0016614,GO:0050660,GO:0016614,GO:0050660,GO:0016614,GO:0050660,GO:0016614,GO:0050660,GO:0016614,GO:0050660,GO:0016614,	K00115|1|0.0e+00|1161.4|aga:AgaP_AGAP002557|glucose 1-dehydrogenase (FAD, quinone) [EC:1.1.5.9]	XP_312382.3	0	AGAP002557-PA [Anopheles gambiae str. PEST]
aae-miR-2941	XM_021848547.1	-29	0.422851	-26.49	167	-	GO:0050660,GO:0016614,GO:0050660,GO:0016614,GO:0050660,GO:0016614,GO:0050660,GO:0016614,GO:0050660,GO:0016614,GO:0050660,GO:0016614,GO:0050660,GO:0016614,	K00115|1|0.0e+00|1161.4|aga:AgaP_AGAP002557|glucose 1-dehydrogenase (FAD, quinone) [EC:1.1.5.9]	XP_312382.3	0	AGAP002557-PA [Anopheles gambiae str. PEST]
aae-miR-2941	XM_021851916.1	-28.5	0.565084	-26.49	160	-	GO:0008083,GO:0008083,GO:0008083,	K04358|1|1.6e-09|69.7|nvl:108557033|fibroblast growth factor	XP_021707608.1	4.7e-229	uncharacterized protein LOC110678702 [Aedes aegypti]
aae-miR-2941	XM_021853241.1	-31.4	0.218383	-30.48	162	-	-	K18626|1|3.8e-11|75.1|oro:101366213|trichohyalin	XP_021708933.1	0	uncharacterized protein CG10915 isoform X1 [Aedes aegypti]
aae-miR-2941	XM_021853242.1	-31.4	0.160636	-30.48	162	-	-	K18626|1|2.8e-11|75.1|oro:101366213|trichohyalin	XP_021708934.1	0	uncharacterized protein CG10915 isoform X2 [Aedes aegypti]
aae-miR-2941	XM_021853243.1	-31.4	0.160567	-30.48	162	-	-	K18626|1|2.8e-11|75.1|oro:101366213|trichohyalin	XP_021708934.1	0	uncharacterized protein CG10915 isoform X2 [Aedes aegypti]
aae-miR-2941	XM_021853244.1	-31.4	0.159127	-30.48	162	-	-	K18626|1|2.8e-11|75.1|oro:101366213|trichohyalin	XP_021708936.1	3.4e-277	uncharacterized protein CG10915 isoform X3 [Aedes aegypti]
aae-miR-2941	XM_021857007.1	-28.9	0.096593	-27.61	168	-	-	K16721|1|4.1e-53|212.2|aag:5568823|reduction in cnn dots 4	XP_021712699.1	9e-58	uncharacterized protein LOC110681238 [Aedes aegypti]
aae-miR-309a	XM_001648185.2	-26.2	0.784644	-28.88	177	-	-	K09280|1|3.7e-06|58.5|dan:Dana_GF15967|runt-related transcription factor	XP_001648235.2	0	protein Teyrha-meyrha isoform X2 [Aedes aegypti]
aae-miR-309a	XM_001648620.3	-26.6	0.633005	-25.14	145	-	GO:0005856,GO:0005856,GO:0005856,GO:0005856,GO:0005856,GO:0005856,GO:0005856,GO:0005856,GO:0005856,GO:0004842,GO:0004842,GO:0006511,GO:0006511,	K10637|1|8.5e-309|1063.5|aag:5564297|E3 ubiquitin-protein ligase MYLIP [EC:2.3.2.27]	XP_001648670.1	6.7e-308	E3 ubiquitin-protein ligase MYLIP [Aedes aegypti]
aae-miR-309a	XM_001648687.2	-26.5	0.444182	-25.73	154	-	-	K14552|1|1.8e-19|101.7|pmac:106717711|NET1-associated nuclear protein 1 (U3 small nucleolar RNA-associated protein 17)!K04507|2|1.2e-15|89.0|bfo:BRAFLDRAFT_87549|calcyclin binding protein	XP_021700208.1	1.7e-250	uncharacterized protein LOC5564404 isoform X1 [Aedes aegypti]
aae-miR-309a	XM_001648980.3	-30.6	0.148956	-25.31	167	-	GO:0005576,GO:0020037,GO:0046872,GO:0004601,GO:0020037,GO:0004601,GO:0007306,GO:0042744,GO:0042743,GO:0006979,GO:0048477,GO:0006979,	K19511|1|0.0e+00|1637.5|aag:5564684|peroxidase [EC:1.11.1.7]	XP_001649030.2	0	chorion peroxidase [Aedes aegypti]
aae-miR-309a	XM_001649056.2	-30	0.127055	-26.61	169	-	GO:0016021,GO:0020037,GO:0005506,GO:0016705,GO:0020037,GO:0005506,GO:0004497,GO:0016705,	K15003|1|7.0e-206|721.1|cqu:CpipJ_CPIJ010539|cytochrome P450 family 9 [EC:1.14.-.-]	XP_001649106.2	0	probable cytochrome P450 9f2 [Aedes aegypti]
aae-miR-309a	XM_001649118.3	-28.7	0.392529	-25.92	157	-	GO:0003824,GO:0003824,	K17509|1|1.4e-87|328.9|cqu:CpipJ_CPIJ006058|pyruvate dehydrogenase phosphatase regulatory subunit!K19522|2|7.9e-83|313.2|apla:101793571|membrane transport protein XK	XP_001649168.3	5.6e-248	lanC-like protein 3 homolog isoform X2 [Aedes aegypti]
aae-miR-309a	XM_001649960.2	-27.6	0.544334	-25.75	167	-	GO:0005525,GO:0005525,GO:0005525,GO:0005525,GO:0005525,GO:0005525,GO:0005525,GO:0005525,GO:0005525,	K07941|1|3.2e-97|360.9|aag:5565647|ADP-ribosylation factor 6	XP_001650010.1	2.6e-96	ADP-ribosylation factor 6 [Aedes aegypti]
aae-miR-309a	XM_001650663.2	-30.7	0.060935	-26.77	160	-	GO:0051287,GO:0016616,GO:0051287,GO:0016616,GO:0051287,GO:0016616,GO:0051287,GO:0016616,GO:0051287,GO:0016616,	K00058|1|1.0e-150|537.3|mde:101887577|D-3-phosphoglycerate dehydrogenase / 2-oxoglutarate reductase [EC:1.1.1.95 1.1.1.399]	XP_001650713.1	5.1e-184	D-3-phosphoglycerate dehydrogenase [Aedes aegypti]
aae-miR-309a	XM_001652153.2	-30.5	0.014695	-28.68	179	-	GO:0005576,GO:0005576,GO:0005576,GO:0005576,GO:0005576,GO:0008255,GO:0008255,GO:0008255,GO:0008255,GO:0008255,GO:0008255,GO:0008255,GO:0018990,GO:0007218,GO:0018990,GO:0007218,GO:0018990,GO:0007218,GO:0018990,GO:0007218,GO:0018990,GO:0007218,GO:0018990,GO:0007218,GO:0018990,GO:0007218,	-	XP_001652203.1	1.7e-47	eclosion hormone [Aedes aegypti]
aae-miR-309a	XM_001652650.2	-28.7	0.384742	-26.85	167	-	GO:0016021,GO:0016021,GO:0016021,GO:0016021,	-	XP_001652700.1	1.1e-272	trans-Golgi network integral membrane protein TGN38 [Aedes aegypti]
aae-miR-309a	XM_001652733.2	-26.6	0.657613	-27.6	158	-	GO:0030127,GO:0005789,GO:0000139,GO:0030127,GO:0005789,GO:0000139,GO:0030127,GO:0005789,GO:0000139,GO:0030127,GO:0005789,GO:0000139,GO:0030127,GO:0005789,GO:0000139,GO:0030127,GO:0005789,GO:0000139,GO:0030127,GO:0005789,GO:0000139,GO:0008270,GO:0008270,GO:0008270,GO:0008270,GO:0008270,GO:0008270,GO:0008270,GO:0090114,GO:0006886,GO:0090114,GO:0006886,GO:0090114,GO:0006886,GO:0090114,GO:0006886,GO:…	K14006|1|0.0e+00|1427.2|mde:101891418|protein transport protein SEC23	XP_001652783.1	0	protein transport protein Sec23A isoform X2 [Aedes aegypti]
aae-miR-309a	XM_001652734.2	-26.6	0.659998	-27.6	158	-	GO:0030127,GO:0005789,GO:0000139,GO:0030127,GO:0005789,GO:0000139,GO:0030127,GO:0005789,GO:0000139,GO:0030127,GO:0005789,GO:0000139,GO:0030127,GO:0005789,GO:0000139,GO:0030127,GO:0005789,GO:0000139,GO:0030127,GO:0005789,GO:0000139,GO:0008270,GO:0008270,GO:0008270,GO:0008270,GO:0008270,GO:0008270,GO:0008270,GO:0090114,GO:0006886,GO:0090114,GO:0006886,GO:0090114,GO:0006886,GO:0090114,GO:0006886,GO:…	K14006|1|0.0e+00|1427.9|mde:101891418|protein transport protein SEC23	XP_001652784.1	0	protein transport protein Sec23A isoform X1 [Aedes aegypti]
aae-miR-309a	XM_001653335.2	-28.7	0.321666	-26.12	165	-	GO:0008289,GO:0008289,	K20632|1|1.1e-07|63.2|tru:101061275|deleted in liver cancer protein	XP_021700640.1	8.3e-226	START domain-containing protein 10 isoform X2 [Aedes aegypti]
aae-miR-309a	XM_001653401.2	-30.7	0.107206	-27.46	155	-	GO:0003676,GO:0003676,	K09228|1|5.4e-42|176.8|amex:103026961|KRAB domain-containing zinc finger protein	XP_001653451.2	0	zinc finger protein 23 [Aedes aegypti]
aae-miR-309a	XM_001653713.2	-28.8	0.181831	-26.5	162	-	GO:0016021,GO:0016021,GO:0016021,GO:0016021,GO:0005215,GO:0005215,GO:0005215,GO:0005215,GO:0055085,GO:0055085,GO:0055085,GO:0055085,	K08193|1|5.9e-132|475.3|zne:110837620|MFS transporter, ACS family, solute carrier family 17 (sodium-dependent inorganic phosphate cotransporter), other	XP_001653763.1	4.9e-290	sialin [Aedes aegypti]
aae-miR-309a	XM_001654383.2	-26.5	0.335566	-48.5	303	-	GO:0016021,GO:0016021,GO:0016021,GO:0016021,GO:0016021,GO:0016021,GO:0016021,GO:0016021,	-	XP_001654433.1	4.9e-194	uncharacterized protein LOC5573228 [Aedes aegypti]
aae-miR-309a	XM_001654389.2	-31.7	0.044323	-30.63	169	-	GO:0005634,GO:0043565,GO:0006355,	K15615|1|1.6e-205|719.5|aag:5573214|homeobox protein SIX4	XP_001654439.2	1.3e-204	homeobox protein six1b isoform X1 [Aedes aegypti]
aae-miR-309a	XM_001654395.2	-28.5	0.427132	-28.24	157	-	-	K18743|1|0.0e+00|1999.6|aag:5573231|caprin-1	XP_001654445.1	0	caprin homolog [Aedes aegypti]
aae-miR-309a	XM_001654971.2	-25.7	0.675564	-26.48	155	-	GO:0004449,GO:0004449,GO:0004449,GO:0004449,GO:0004449,GO:0004449,GO:0004449,GO:0004449,GO:0006099,GO:0006099,GO:0006099,GO:0006099,GO:0006099,GO:0006099,GO:0006099,GO:0006099,	K00030|1|1.8e-221|773.1|aag:5573976|isocitrate dehydrogenase (NAD+) [EC:1.1.1.41]	XP_021711645.1	1.4e-220	isocitrate dehydrogenase [NAD] subunit gamma, mitochondrial isoform X2 [Aedes aegypti]
aae-miR-309a	XM_001655624.2	-28.8	0.277345	-25.37	165	-	GO:0016021,GO:0008488,GO:0008488,GO:0017187,GO:0017187,	K10106|1|0.0e+00|1413.3|aag:110675715|vitamin K-dependent gamma-carboxylase [EC:4.1.1.90]	XP_001655674.2	0	vitamin K-dependent gamma-carboxylase [Aedes aegypti]
aae-miR-309a	XM_001656438.2	-26.2	0.717167	-47.03	307	-	GO:0005737,GO:0005737,GO:0005737,GO:0005737,GO:0005737,GO:0005737,GO:0005737,GO:0004019,GO:0005525,GO:0000287,GO:0004019,GO:0005525,GO:0000287,GO:0004019,GO:0005525,GO:0000287,GO:0004019,GO:0005525,GO:0000287,GO:0004019,GO:0005525,GO:0000287,GO:0004019,GO:0005525,GO:0000287,GO:0004019,GO:0005525,GO:0000287,GO:0044208,GO:0044208,GO:0044208,GO:0046040,GO:0044208,GO:0044208,GO:0044208,GO:0046040,GO:…	K01939|1|1.1e-237|827.4|cqu:CpipJ_CPIJ003725|adenylosuccinate synthase [EC:6.3.4.4]	XP_001656488.1	2e-265	adenylosuccinate synthetase [Aedes aegypti]
aae-miR-309a	XM_001656726.2	-34.1	0.001784	-31.98	175	-	GO:0016021,GO:0005739,GO:0016021,GO:0005739,GO:0016021,GO:0005739,GO:0016021,GO:0005739,GO:0016021,GO:0005739,GO:0016021,GO:0005739,GO:0016021,GO:0005739,GO:0016021,GO:0005739,GO:0003954,GO:0003954,GO:0003954,GO:0003954,GO:0003954,GO:0003954,GO:0003954,GO:0003954,	K03957|1|2.9e-25|119.0|aag:5578082|NADH dehydrogenase (ubiquinone) 1 beta subcomplex subunit 1	XP_001656776.1	2.3e-24	NADH dehydrogenase [ubiquinone] 1 beta subcomplex subunit 1 [Aedes aegypti]
aae-miR-309a	XM_001656773.2	-29.3	0.315747	-25.84	156	-	GO:0005576,GO:0005576,GO:0005576,GO:0005576,GO:0005576,GO:0005576,GO:0008061,GO:0016810,GO:0008061,GO:0016810,GO:0008061,GO:0016810,GO:0008061,GO:0016810,GO:0008061,GO:0016810,GO:0008061,GO:0016810,GO:0005975,GO:0006030,GO:0005975,GO:0006030,GO:0005975,GO:0006030,GO:0005975,GO:0006030,GO:0005975,GO:0006030,GO:0005975,GO:0006030,	K10955|1|3.8e-21|108.2|myi:110447226|mucin-2	XP_320597.3	0	AGAP011936-PA [Anopheles gambiae str. PEST]
aae-miR-309a	XM_001656891.2	-25.6	0.757627	-25.25	163	-	GO:0016740,	K22755|1|0.0e+00|1510.7|aag:5578370|E3 UFM1-protein ligase 1 [EC:2.3.2.-]	XP_001656941.2	0	E3 UFM1-protein ligase 1 homolog [Aedes aegypti]
aae-miR-309a	XM_001658216.2	-28	0.550281	-26.51	150	-	GO:0032589,GO:0032589,GO:0050808,GO:0050808,	K21125|1|1.8e-09|69.7|chx:102174827|mucin-5AC	XP_001658266.2	6.1e-286	uncharacterized protein LOC5568978 [Aedes aegypti]
aae-miR-309a	XM_001659289.2	-31.1	0.11135	-28.78	162	-	GO:0005634,GO:0005634,GO:0003700,GO:0003676,GO:0008270,GO:0003700,GO:0003676,GO:0008270,	K05719|1|6.9e-60|236.5|aag:5576370|integrin beta 1!K09228|3|2.4e-49|201.4|gja:107115679|KRAB domain-containing zinc finger protein	XP_001659339.1	0	transcription factor grauzone [Aedes aegypti]
aae-miR-309a	XM_001659531.2	-28.6	0.04447	-27.68	145	-	GO:0005634,GO:0003676,GO:0008270,	K22075|1|8.0e-54|214.2|aag:5571200|BolA-like protein 3	XP_001659581.1	6.4e-53	bolA-like protein 3 [Aedes aegypti]
aae-miR-309a	XM_001659936.2	-30.9	0.342299	-29.65	165	-	-	K08819|1|0.0e+00|2714.9|aag:5571877|cyclin-dependent kinase 12/13 [EC:2.7.11.22 2.7.11.23]	XP_001659986.2	0	cyclin-dependent kinase 12 isoform X1 [Aedes aegypti]
aae-miR-309a	XM_001660140.2	-29.2	0.388385	-28.29	159	-	GO:0016021,GO:0016021,GO:0005319,	K12385|1|0.0e+00|2585.4|aag:5572116|Niemann-Pick C1 protein	XP_001660190.2	0	Niemann-Pick type protein homolog 1B [Aedes aegypti]
aae-miR-309a	XM_001660969.2	-25.8	0.331509	-42.51	303	-	GO:0004867,GO:0004867,GO:0008233,GO:0004867,GO:0004867,GO:0004867,	K23087|1|2.9e-19|100.1|nvl:108558812|!K06818|2|4.3e-15|86.3|dre:563754|podocalyxin-like 2!K03909|3|7.3e-15|85.5|zne:110830113|tissue factor pathway inhibitor!K15619|5|1.3e-14|84.7|sanh:107670253|Kunitz-type protease inhibitor 1	XP_001661019.1	7.2e-81	kunitz-type serine protease inhibitor taicotoxin [Aedes aegypti]
aae-miR-309a	XM_001661345.3	-27.7	0.502077	-25.54	165	-	GO:0003676,GO:0003676,GO:0003676,	K22383|1|1.1e-17|96.7|ocu:100338180|interferon regulatory factor 2-binding protein!K09198|2|8.2e-10|70.5|cfa:610985|transcription factor Sp8!K22017|3|1.4e-09|69.7|pdam:113684306|mucin-4	XP_001661395.3	2.4e-274	zinc finger protein Elbow [Aedes aegypti]
aae-miR-309a	XM_001661780.2	-32.9	0.012921	-29.14	183	-	-	-	XP_001661830.1	3.4e-81	uncharacterized protein LOC5575108 [Aedes aegypti]
aae-miR-309a	XM_001661937.3	-29	0.223605	-27.25	161	-	GO:0016021,GO:0016021,GO:0020037,GO:0005506,GO:0016705,GO:0020037,GO:0005506,GO:0016705,GO:0020037,GO:0005506,GO:0016705,GO:0020037,GO:0005506,GO:0016705,	K10722|1|8.9e-282|973.4|aag:5575470|ecdysteroid 2-hydroxylase	XP_001661987.3	7e-281	cytochrome P450 315a1, mitochondrial [Aedes aegypti]
aae-miR-309a	XM_001662418.2	-29	0.130919	-26.95	150	-	GO:0005634,GO:0005634,GO:0005634,GO:0003677,GO:0008270,GO:0003677,GO:0008270,GO:0003677,GO:0008270,	-	XP_001662468.1	5e-224	uncharacterized protein LOC5576122 [Aedes aegypti]
aae-miR-309a	XM_001662483.2	-30.2	0.063532	-27	163	-	GO:0005681,GO:0005681,GO:0005681,GO:0005681,GO:0005681,GO:0003676,GO:0008270,GO:0003676,GO:0008270,GO:0003676,GO:0008270,GO:0003676,GO:0008270,GO:0003676,GO:0008270,	K13104|1|1.4e-180|636.3|aag:5576196|zinc finger protein 830	XP_001662533.2	1.1e-179	zinc finger protein 830 [Aedes aegypti]
aae-miR-309a	XM_001662637.2	-30.6	0.090507	-27.08	154	-	GO:0006629,	K01052|1|1.1e-40|172.2|tnl:113498434|lysosomal acid lipase/cholesteryl ester hydrolase [EC:3.1.1.13]	XP_001662687.2	1.5e-196	lipase 1 [Aedes aegypti]
aae-miR-309a	XM_001663217.2	-27.8	0.312726	-26.16	173	-	GO:0016021,GO:0016021,GO:0016021,GO:0016021,GO:0016021,GO:0016021,GO:0050660,GO:0016614,GO:0050660,GO:0016614,GO:0050660,GO:0016614,GO:0050660,GO:0016614,GO:0050660,GO:0016614,GO:0050660,GO:0016614,	K00108|1|1.8e-81|307.8|clec:106665342|choline dehydrogenase [EC:1.1.99.1]!K00115|2|3.1e-81|307.0|haw:110370921|glucose 1-dehydrogenase (FAD, quinone) [EC:1.1.5.9]	XP_001663267.1	0	glucose dehydrogenase [FAD, quinone] [Aedes aegypti]
aae-miR-309a	XM_001664122.2	-29.2	0.453922	-27.42	160	-	-	K09342|1|1.7e-259|900.6|aag:5578993|homeobox protein Nkx-2.1	XP_001664172.2	1.3e-258	homeobox protein Nkx-2.1 [Aedes aegypti]
aae-miR-309a	XM_001664189.3	-28.1	0.259909	-25.85	148	-	GO:0016021,GO:0020037,GO:0005506,GO:0004497,GO:0016705,GO:0020037,GO:0005506,GO:0004497,GO:0016705,GO:0020037,GO:0005506,GO:0004497,GO:0016705,GO:0020037,GO:0005506,GO:0004497,GO:0016705,	K15001|1|5.6e-290|1000.3|aag:5579144|cytochrome P450 family 4 [EC:1.14.-.-]	XP_001664239.2	4.4e-289	probable cytochrome P450 4ac1 isoform X2 [Aedes aegypti]
aae-miR-309a	XM_011495469.2	-28.1	0.267138	-25.85	148	-	GO:0016021,GO:0020037,GO:0005506,GO:0004497,GO:0016705,GO:0020037,GO:0005506,GO:0004497,GO:0016705,GO:0020037,GO:0005506,GO:0004497,GO:0016705,	K15001|1|3.0e-206|722.2|cqu:CpipJ_CPIJ000293|cytochrome P450 family 4 [EC:1.14.-.-]	XP_011493771.2	6.1e-294	probable cytochrome P450 4ac1 isoform X1 [Aedes aegypti]
aae-miR-309a	XM_021838119.1	-28.6	0.244964	-26.25	161	-	GO:0016021,GO:0004563,GO:0102148,GO:0004563,GO:0102148,GO:0005975,GO:0005975,	K12373|1|0.0e+00|1262.7|aag:5569687|hexosaminidase [EC:3.2.1.52]	XP_021693811.1	0	chitooligosaccharidolytic beta-N-acetylglucosaminidase [Aedes aegypti]
aae-miR-309a	XM_021838571.1	-28.3	0.290253	-25.41	163	-	GO:0005634,GO:0005634,GO:0005634,GO:0003677,GO:0003677,GO:0003677,GO:0006355,GO:0006355,GO:0006355,	K16672|1|1.1e-114|418.3|aga:AgaP_AGAP002178|homeobox protein homothorax	XP_021694263.1	2.7e-160	homeobox protein homothorax [Aedes aegypti]
aae-miR-309a	XM_021838795.1	-27.2	0.764328	-26.19	167	-	-	K10955|1|8.4e-28|131.0|sdu:111219409|mucin-2	XP_021694487.1	0	uncharacterized protein LOC110674718 isoform X2 [Aedes aegypti]
aae-miR-309a	XM_021838803.1	-27.2	0.771967	-26.19	167	-	-	K10955|1|8.6e-28|131.0|sdu:111219409|mucin-2	XP_021694487.1	0	uncharacterized protein LOC110674718 isoform X2 [Aedes aegypti]
aae-miR-309a	XM_021839047.1	-29	0.345425	-25.22	161	-	GO:0016020,GO:0016020,GO:0016020,GO:0016020,GO:0008083,GO:0008083,GO:0008083,GO:0008083,	K05449|1|6.7e-18|97.4|crg:105343926|vascular endothelial growth factor C/D!K17386|4|1.5e-09|69.7|acyg:106035929|platelet-derived growth factor subunit B	XP_021694739.1	1.8e-187	uncharacterized protein LOC5578728 [Aedes aegypti]
aae-miR-309a	XM_021839057.1	-27.5	0.728471	-25.56	151	-	GO:0015630,GO:0015630,GO:0008017,GO:0008017,GO:0035556,GO:0000226,GO:0035556,GO:0000226,GO:0035556,	K18595|1|0.0e+00|2619.0|aag:5576694|echinoderm microtubule-associated protein-like 1/2	XP_019531858.1	0	PREDICTED: echinoderm microtubule-associated protein-like CG42247 [Aedes albopictus]
aae-miR-309a	XM_021839058.1	-27.5	0.746849	-25.56	151	-	GO:0015630,GO:0015630,GO:0008017,GO:0008017,GO:0035556,GO:0000226,GO:0035556,GO:0000226,GO:0035556,	K18595|1|0.0e+00|2619.0|aag:5576694|echinoderm microtubule-associated protein-like 1/2	XP_019531858.1	0	PREDICTED: echinoderm microtubule-associated protein-like CG42247 [Aedes albopictus]
aae-miR-309a	XM_021839685.1	-29.7	0.19489	-25.44	167	-	GO:0016021,GO:0016491,GO:0016740,	K00665|1|0.0e+00|1139.4|cqu:CpipJ_CPIJ003494|fatty acid synthase, animal type [EC:2.3.1.85]	XP_021695377.1	0	fatty acid synthase-like [Aedes aegypti]
aae-miR-309a	XM_021839974.1	-28.7	0.443405	-47.25	318	-	GO:0003676,GO:0003676,GO:0003676,GO:0003676,GO:0003676,	K22381|1|0.0e+00|2058.1|aag:5578223|E3 ubiquitin-protein ligase ZNF598 [EC:2.3.2.27]	EAT45259.1	0	AAEL003489-PA, partial [Aedes aegypti]
aae-miR-309a	XM_021840378.1	-28.7	0.691752	-25.17	163	-	GO:0016021,	-	XP_021696070.1	0	protein KIAA0100 isoform X1 [Aedes aegypti]
aae-miR-309a	XM_021840379.1	-28.7	0.690975	-25.17	163	-	GO:0016021,	-	XP_021696071.1	0	protein KIAA0100 isoform X2 [Aedes aegypti]
aae-miR-309a	XM_021841162.1	-27.6	0.747363	-42.59	291	-	-	K10955|1|8.3e-16|91.3|pdam:113681230|mucin-2	XP_021696854.1	0	flocculation protein FLO11 [Aedes aegypti]
aae-miR-309a	XM_021841163.1	-27.6	0.726563	-42.59	291	-	-	K10955|1|7.8e-16|91.3|pdam:113681230|mucin-2	XP_021696854.1	0	flocculation protein FLO11 [Aedes aegypti]
aae-miR-309a	XM_021841164.1	-27.6	0.705217	-42.59	291	-	-	K10955|1|7.3e-16|91.3|pdam:113681230|mucin-2	XP_021696854.1	0	flocculation protein FLO11 [Aedes aegypti]
aae-miR-309a	XM_021841165.1	-27.6	0.665846	-42.59	291	-	-	K10955|1|6.6e-16|91.3|pdam:113681230|mucin-2	XP_021696854.1	0	flocculation protein FLO11 [Aedes aegypti]
aae-miR-309a	XM_021841197.1	-27.6	0.544685	-25.75	167	-	GO:0005525,GO:0005525,GO:0005525,GO:0005525,GO:0005525,GO:0005525,GO:0005525,GO:0005525,GO:0005525,	K07941|1|3.3e-97|360.9|aag:5565647|ADP-ribosylation factor 6	XP_001650010.1	2.6e-96	ADP-ribosylation factor 6 [Aedes aegypti]
aae-miR-309a	XM_021841198.1	-27.6	0.581396	-25.75	167	-	GO:0005525,GO:0005525,GO:0005525,GO:0005525,GO:0005525,GO:0005525,GO:0005525,GO:0005525,GO:0005525,	K07941|1|3.6e-97|360.9|aag:5565647|ADP-ribosylation factor 6	XP_001650010.1	2.8e-96	ADP-ribosylation factor 6 [Aedes aegypti]
aae-miR-309a	XM_021841199.1	-27.6	0.581928	-25.75	167	-	GO:0005525,GO:0005525,GO:0005525,GO:0005525,GO:0005525,GO:0005525,GO:0005525,GO:0005525,GO:0005525,	K07941|1|3.6e-97|360.9|aag:5565647|ADP-ribosylation factor 6	XP_001650010.1	2.8e-96	ADP-ribosylation factor 6 [Aedes aegypti]
aae-miR-309a	XM_021841200.1	-27.6	0.580544	-25.75	167	-	GO:0005525,GO:0005525,GO:0005525,GO:0005525,GO:0005525,GO:0005525,GO:0005525,GO:0005525,GO:0005525,	K07941|1|3.6e-97|360.9|aag:5565647|ADP-ribosylation factor 6	XP_001650010.1	2.8e-96	ADP-ribosylation factor 6 [Aedes aegypti]
aae-miR-309a	XM_021841201.1	-27.6	0.581077	-25.75	167	-	GO:0005525,GO:0005525,GO:0005525,GO:0005525,GO:0005525,GO:0005525,GO:0005525,GO:0005525,GO:0005525,	K07941|1|3.6e-97|360.9|aag:5565647|ADP-ribosylation factor 6	XP_001650010.1	2.8e-96	ADP-ribosylation factor 6 [Aedes aegypti]
aae-miR-309a	XM_021841202.1	-27.6	0.542575	-25.75	167	-	GO:0005525,GO:0005525,GO:0005525,GO:0005525,GO:0005525,GO:0005525,GO:0005525,GO:0005525,GO:0005525,	K07941|1|3.2e-97|360.9|aag:5565647|ADP-ribosylation factor 6	XP_001650010.1	2.6e-96	ADP-ribosylation factor 6 [Aedes aegypti]
aae-miR-309a	XM_021841203.1	-27.6	0.542927	-25.75	167	-	GO:0005525,GO:0005525,GO:0005525,GO:0005525,GO:0005525,GO:0005525,GO:0005525,GO:0005525,GO:0005525,	K07941|1|3.2e-97|360.9|aag:5565647|ADP-ribosylation factor 6	XP_001650010.1	2.6e-96	ADP-ribosylation factor 6 [Aedes aegypti]
aae-miR-309a	XM_021841422.1	-28.8	0.285064	-25.37	165	-	GO:0016021,GO:0008488,GO:0008488,GO:0017187,GO:0017187,	K10106|1|0.0e+00|1417.1|aag:110675715|vitamin K-dependent gamma-carboxylase [EC:4.1.1.90]	XP_021697114.1	0	vitamin K-dependent gamma-carboxylase [Aedes aegypti]
aae-miR-309a	XM_021841801.1	-29.9	0.183797	-28.98	153	-	GO:0005634,GO:0003677,GO:0008270,GO:0003676,GO:0003676,	K09228|1|2.3e-31|141.7|sgh:107573756|KRAB domain-containing zinc finger protein	XP_021697493.1	0	zinc finger protein 84 [Aedes aegypti]
aae-miR-309a	XM_021842031.1	-25.4	0.654183	-44.91	292	-	-	K10295|1|3.8e-262|907.9|aag:5565749|F-box protein 9	XP_021697723.1	3e-261	F-box only protein 9 [Aedes aegypti]
aae-miR-309a	XM_021842522.1	-29.4	0.287798	-26.9	159	-	GO:0007186,GO:0035556,GO:0008277,	K16449|1|0.0e+00|1121.7|aag:5573668|regulator of G-protein signaling	XP_021698214.1	0	regulator of G-protein signaling 7 [Aedes aegypti]
aae-miR-309a	XM_021842523.1	-29.4	0.278641	-26.9	159	-	GO:0007186,GO:0035556,GO:0008277,	K16449|1|0.0e+00|1121.7|aag:5573668|regulator of G-protein signaling	XP_021698214.1	0	regulator of G-protein signaling 7 [Aedes aegypti]
aae-miR-309a	XM_021842937.1	-29.7	0.558121	-26.2	166	-	-	K06768|1|0.0e+00|1390.6|bter:100644003|Down syndrome cell adhesion molecule-like protein 1!K06767|3|0.0e+00|1093.6|sko:100379086|Down syndrome cell adhesion molecule	XP_021698629.1	0	Down syndrome cell adhesion molecule-like protein Dscam2 isoform X1 [Aedes aegypti]
aae-miR-309a	XM_021842938.1	-29.7	0.550182	-26.2	166	-	-	K06768|1|0.0e+00|1390.6|bter:100644003|Down syndrome cell adhesion molecule-like protein 1!K06767|3|0.0e+00|1093.6|sko:100379086|Down syndrome cell adhesion molecule	XP_021698629.1	0	Down syndrome cell adhesion molecule-like protein Dscam2 isoform X1 [Aedes aegypti]
aae-miR-309a	XM_021842939.1	-29.7	0.556367	-26.2	166	-	-	K06768|1|0.0e+00|1380.2|bter:100644003|Down syndrome cell adhesion molecule-like protein 1!K06767|3|0.0e+00|1087.4|sko:100379086|Down syndrome cell adhesion molecule	XP_021698631.1	0	Down syndrome cell adhesion molecule-like protein Dscam2 isoform X2 [Aedes aegypti]
aae-miR-309a	XM_021842940.1	-29.7	0.556231	-26.2	166	-	-	K06768|1|0.0e+00|1392.9|bter:100644003|Down syndrome cell adhesion molecule-like protein 1!K06767|3|0.0e+00|1093.6|sko:100379086|Down syndrome cell adhesion molecule	XP_021698632.1	0	Down syndrome cell adhesion molecule-like protein Dscam2 isoform X3 [Aedes aegypti]
aae-miR-309a	XM_021842942.1	-29.7	0.555554	-26.2	166	-	-	K06768|1|0.0e+00|1377.8|bter:100644003|Down syndrome cell adhesion molecule-like protein 1!K06767|3|0.0e+00|1088.9|sko:100379086|Down syndrome cell adhesion molecule	XP_021698634.1	0	Down syndrome cell adhesion molecule-like protein Dscam2 isoform X4 [Aedes aegypti]
aae-miR-309a	XM_021842943.1	-29.7	0.554467	-26.2	166	-	-	K06768|1|0.0e+00|1397.5|bter:100644003|Down syndrome cell adhesion molecule-like protein 1!K06767|3|0.0e+00|1093.6|sko:100379086|Down syndrome cell adhesion molecule	XP_021698635.1	0	Down syndrome cell adhesion molecule-like protein Dscam2 isoform X5 [Aedes aegypti]
aae-miR-309a	XM_021842944.1	-29.7	0.552695	-26.2	166	-	-	K06768|1|0.0e+00|1387.1|bter:100644003|Down syndrome cell adhesion molecule-like protein 1!K06767|3|0.0e+00|1087.4|sko:100379086|Down syndrome cell adhesion molecule	XP_021698636.1	0	Down syndrome cell adhesion molecule-like protein Dscam2 isoform X6 [Aedes aegypti]
aae-miR-309a	XM_021842945.1	-29.7	0.552558	-26.2	166	-	-	K06768|1|0.0e+00|1399.8|bter:100644003|Down syndrome cell adhesion molecule-like protein 1!K06767|3|0.0e+00|1093.6|sko:100379086|Down syndrome cell adhesion molecule	XP_021698637.1	0	Down syndrome cell adhesion molecule-like protein Dscam2 isoform X7 [Aedes aegypti]
aae-miR-309a	XM_021843386.1	-26.6	0.767765	-25.64	158	-	-	K12895|1|8.8e-57|226.9|clec:112127314|heterogeneous nuclear ribonucleoprotein C-like 2	XP_021699078.1	4.4e-300	uncharacterized protein LOC5572637 isoform X1 [Aedes aegypti]
aae-miR-309a	XM_021843387.1	-26.6	0.764895	-25.64	158	-	-	K12895|1|8.7e-57|226.9|clec:112127314|heterogeneous nuclear ribonucleoprotein C-like 2	XP_021699078.1	4.3e-300	uncharacterized protein LOC5572637 isoform X1 [Aedes aegypti]
aae-miR-309a	XM_021843388.1	-26.6	0.762074	-25.64	158	-	-	K12895|1|8.6e-57|226.9|clec:112127314|heterogeneous nuclear ribonucleoprotein C-like 2	XP_021699078.1	4.3e-300	uncharacterized protein LOC5572637 isoform X1 [Aedes aegypti]
aae-miR-309a	XM_021843389.1	-26.6	0.756956	-25.64	158	-	-	K12895|1|8.5e-57|226.9|clec:112127314|heterogeneous nuclear ribonucleoprotein C-like 2	XP_021699078.1	4.2e-300	uncharacterized protein LOC5572637 isoform X1 [Aedes aegypti]
aae-miR-309a	XM_021843390.1	-26.6	0.746061	-25.64	158	-	-	K12895|1|8.2e-57|226.9|clec:112127314|heterogeneous nuclear ribonucleoprotein C-like 2	XP_021699078.1	4.1e-300	uncharacterized protein LOC5572637 isoform X1 [Aedes aegypti]
aae-miR-309a	XM_021844136.1	-29	0.377492	-26.1	145	-	GO:0005634,GO:0005634,GO:0000981,GO:0043565,GO:0003677,GO:0001745,GO:0048813,GO:0007474,GO:0042693,GO:0045926,GO:0035310,GO:0045944,GO:0006355,	K09365|1|1.5e-15|89.7|dmo:Dmoj_GI12964|POU domain transcription factor, class 3!K06061|3|2.0e-15|89.4|dan:Dana_GF12023|mastermind	XP_021699828.1	0	homeobox protein araucan [Aedes aegypti]
aae-miR-309a	XM_021844504.1	-25.5	0.736188	-25.54	165	-	GO:0003676,GO:0003676,GO:0003676,	K22383|1|7.9e-18|96.7|ocu:100338180|interferon regulatory factor 2-binding protein!K09198|2|6.0e-10|70.5|cfa:610985|transcription factor Sp8!K22017|3|1.0e-09|69.7|pdam:113684306|mucin-4	XP_001661395.3	1.8e-274	zinc finger protein Elbow [Aedes aegypti]
aae-miR-309a	XM_021844505.1	-25.5	0.73403	-25.54	165	-	GO:0003676,GO:0003676,GO:0003676,	K22383|1|7.8e-18|96.7|ocu:100338180|interferon regulatory factor 2-binding protein!K09198|2|6.0e-10|70.5|cfa:610985|transcription factor Sp8!K22017|3|1.0e-09|69.7|pdam:113684306|mucin-4	XP_001661395.3	1.8e-274	zinc finger protein Elbow [Aedes aegypti]
aae-miR-309a	XM_021844516.1	-26.5	0.445118	-25.73	154	-	-	K14552|1|1.8e-19|101.7|pmac:106717711|NET1-associated nuclear protein 1 (U3 small nucleolar RNA-associated protein 17)!K04507|2|1.2e-15|89.0|bfo:BRAFLDRAFT_87549|calcyclin binding protein	XP_021700208.1	1.3e-253	uncharacterized protein LOC5564404 isoform X1 [Aedes aegypti]
aae-miR-309a	XM_021844852.1	-25.5	0.782677	-44.67	303	-	GO:0005634,GO:0003677,GO:0003707,GO:0006355,	K07295|1|0.0e+00|1143.3|aag:5566448|nuclear receptor subfamily 2 group A	XP_021700544.1	0	nuclear receptor subfamily 2 group E member 1 [Aedes aegypti]
aae-miR-309a	XM_021845249.1	-28.7	0.170143	-25.92	157	-	GO:0005759,GO:0005634,GO:0003677,GO:0004017,GO:0005524,GO:0003677,GO:0005525,GO:0046899,GO:0003677,GO:0006172,GO:0046033,GO:0046039,GO:0046041,	-	XP_021700941.1	1.2e-245	uncharacterized protein LOC5564837 isoform X1 [Aedes aegypti]
aae-miR-309a	XM_021845250.1	-28.7	0.387384	-25.92	157	-	GO:0003824,GO:0003824,	K17509|1|1.4e-87|328.9|cqu:CpipJ_CPIJ006058|pyruvate dehydrogenase phosphatase regulatory subunit!K19522|2|7.8e-83|313.2|apla:101793571|membrane transport protein XK	XP_001649168.3	5.5e-248	lanC-like protein 3 homolog isoform X2 [Aedes aegypti]
aae-miR-309a	XM_021845332.1	-27.8	0.393321	-25.34	152	-	GO:0005739,GO:0005739,GO:0003995,GO:0050660,GO:0000062,GO:0050660,GO:0017099,GO:0003995,GO:0050660,GO:0003995,GO:0050660,GO:0003995,GO:0050660,GO:0003995,GO:0050660,GO:0000062,GO:0050660,GO:0017099,	K09479|1|0.0e+00|1119.8|cqu:CpipJ_CPIJ016454|very long chain acyl-CoA dehydrogenase [EC:1.3.8.9]	XP_021701024.1	0	very long-chain specific acyl-CoA dehydrogenase, mitochondrial [Aedes aegypti]
aae-miR-309a	XM_021845632.1	-31	0.041311	-26.53	161	-	-	-	XP_021701324.1	8e-167	uncharacterized protein LOC110676710 [Aedes aegypti]
aae-miR-309a	XM_021845649.1	-30.6	0.241773	-27.04	158	-	GO:0005615,GO:0005615,GO:0004866,GO:0004866,	K06530|1|9.7e-200|701.8|pbar:105431001|CD109 antigen	XP_021701341.1	0	CD109 antigen [Aedes aegypti]
aae-miR-309a	XM_021845745.1	-27.4	0.730744	-26.04	146	-	-	K06835|1|9.9e-114|416.4|cmk:103185464|disintegrin and metalloproteinase domain-containing protein 12 [EC:3.4.24.-]	XP_021701437.1	0	uncharacterized protein LOC5569251 isoform X1 [Aedes aegypti]
aae-miR-309a	XM_021845747.1	-27.4	0.727975	-26.04	146	-	-	K06835|1|8.8e-115|419.9|cmk:103185464|disintegrin and metalloproteinase domain-containing protein 12 [EC:3.4.24.-]	XP_021701439.1	0	uncharacterized protein LOC5569251 isoform X2 [Aedes aegypti]
aae-miR-309a	XM_021845751.1	-27.4	0.716799	-26.04	146	-	-	K06835|1|9.5e-114|416.4|cmk:103185464|disintegrin and metalloproteinase domain-containing protein 12 [EC:3.4.24.-]	XP_021701443.1	0	uncharacterized protein LOC5569251 isoform X3 [Aedes aegypti]
aae-miR-309a	XM_021845753.1	-27.4	0.715451	-26.04	146	-	-	K06835|1|9.4e-114|416.4|cmk:103185464|disintegrin and metalloproteinase domain-containing protein 12 [EC:3.4.24.-]	XP_021701445.1	0	uncharacterized protein LOC5569251 isoform X4 [Aedes aegypti]
aae-miR-309a	XM_021845757.1	-27.4	0.715451	-26.04	146	-	-	K06835|1|9.4e-114|416.4|cmk:103185464|disintegrin and metalloproteinase domain-containing protein 12 [EC:3.4.24.-]	XP_021701449.1	0	uncharacterized protein LOC5569251 isoform X5 [Aedes aegypti]
aae-miR-309a	XM_021845763.1	-27.4	0.7006	-26.04	146	-	-	K06835|1|9.1e-114|416.4|cmk:103185464|disintegrin and metalloproteinase domain-containing protein 12 [EC:3.4.24.-]	XP_021701455.1	0	uncharacterized protein LOC5569251 isoform X6 [Aedes aegypti]
aae-miR-309a	XM_021845767.1	-27.4	0.719254	-26.04	146	-	-	K06835|1|9.5e-114|416.4|cmk:103185464|disintegrin and metalloproteinase domain-containing protein 12 [EC:3.4.24.-]	XP_021701459.1	0	disintegrin and metalloproteinase domain-containing protein 30 isoform X7 [Aedes aegypti]
aae-miR-309a	XM_021845771.1	-27.4	0.651816	-26.04	146	-	-	K06835|1|7.9e-114|416.4|cmk:103185464|disintegrin and metalloproteinase domain-containing protein 12 [EC:3.4.24.-]	XP_021701463.1	0	disintegrin and metalloproteinase domain-containing protein 12 isoform X8 [Aedes aegypti]
aae-miR-309a	XM_021845779.1	-27.4	0.712503	-26.04	146	-	-	K06835|1|8.5e-115|419.9|cmk:103185464|disintegrin and metalloproteinase domain-containing protein 12 [EC:3.4.24.-]	XP_021701471.1	0	disintegrin and metalloproteinase domain-containing protein 30 isoform X9 [Aedes aegypti]
aae-miR-309a	XM_021845877.1	-26.4	0.768453	-25.72	149	-	GO:0003723,GO:0003723,GO:0003723,	K13208|1|4.7e-198|696.0|aag:5568245|ELAV like protein 2/3/4	XP_021701569.1	3.7e-197	ELAV-like protein 3 isoform X1 [Aedes aegypti]
aae-miR-309a	XM_021845878.1	-26.4	0.727239	-25.72	149	-	GO:0003723,GO:0003723,GO:0003723,	K13208|1|4.2e-198|696.0|aag:5568245|ELAV like protein 2/3/4	XP_021701569.1	3.3e-197	ELAV-like protein 3 isoform X1 [Aedes aegypti]
aae-miR-309a	XM_021845881.1	-26.4	0.764737	-25.72	149	-	GO:0003723,	K13208|1|7.4e-188|662.1|aag:5568245|ELAV like protein 2/3/4	XP_021701573.1	9.7e-190	ELAV-like protein 4 isoform X2 [Aedes aegypti]
aae-miR-309a	XM_021845958.1	-27.6	0.730076	-26.94	155	-	GO:0016849,GO:0004252,GO:0016849,GO:0009190,GO:0035556,GO:0009190,GO:0035556,	K11265|1|0.0e+00|3448.7|aag:5574681|adenylate cyclase 10 [EC:4.6.1.1]	XP_021701650.1	0	adenylate cyclase type 10 [Aedes aegypti]
aae-miR-309a	XM_021847201.1	-28.1	0.625352	-41.72	302	-	GO:0005856,GO:0005856,GO:0004725,GO:0004725,	K18025|1|0.0e+00|2582.7|aag:5580035|tyrosine-protein phosphatase non-receptor type 14/21 [EC:3.1.3.48]	XP_021702893.1	0	tyrosine-protein phosphatase non-receptor type 21 isoform X2 [Aedes aegypti]
aae-miR-309a	XM_021847478.1	-27.1	0.679983	-51.73	302	-	-	K10448|1|0.0e+00|1422.9|aag:5568797|kelch-like protein 10	XP_021703170.1	0	LOW QUALITY PROTEIN: kelch-like protein 10 [Aedes aegypti]
aae-miR-309a	XM_021847676.1	-29.7	0.517595	-25.44	167	-	GO:0004312,GO:0016788,GO:0016491,GO:0031177,GO:0009058,	K00665|1|0.0e+00|2825.0|cqu:CpipJ_CPIJ003494|fatty acid synthase, animal type [EC:2.3.1.85]	XP_021703368.1	0	fatty acid synthase [Aedes aegypti]
aae-miR-309a	XM_021848440.1	-32.7	0.117416	-27.05	172	-	-	K05746|1|0.0e+00|1300.4|aag:5573842|enabled	XP_021704132.1	0	protein enabled isoform X1 [Aedes aegypti]
aae-miR-309a	XM_021848441.1	-32.7	0.117327	-27.05	172	-	-	K05746|1|0.0e+00|1300.4|aag:5573842|enabled	XP_021704132.1	0	protein enabled isoform X1 [Aedes aegypti]
aae-miR-309a	XM_021848442.1	-32.7	0.117446	-27.05	172	-	-	K05746|1|0.0e+00|1300.4|aag:5573842|enabled	XP_021704132.1	0	protein enabled isoform X1 [Aedes aegypti]
aae-miR-309a	XM_021848443.1	-32.7	0.107155	-27.05	172	-	-	K05746|1|0.0e+00|1300.4|aag:5573842|enabled	XP_021704132.1	0	protein enabled isoform X1 [Aedes aegypti]
aae-miR-309a	XM_021848445.1	-32.7	0.101135	-27.05	172	-	-	K05746|1|0.0e+00|1300.4|aag:5573842|enabled	XP_021704132.1	0	protein enabled isoform X1 [Aedes aegypti]
aae-miR-309a	XM_021848446.1	-32.7	0.117476	-27.05	172	-	-	K05746|1|0.0e+00|1293.9|aag:5573842|enabled	XP_021704138.1	0	protein enabled isoform X2 [Aedes aegypti]
aae-miR-309a	XM_021848447.1	-32.7	0.117148	-27.05	172	-	-	K05746|1|0.0e+00|1283.5|aag:5573842|enabled	XP_021704139.1	0	protein enabled isoform X3 [Aedes aegypti]
aae-miR-309a	XM_021848448.1	-32.7	0.116611	-27.05	172	-	-	K05746|1|0.0e+00|1270.8|aag:5573842|enabled	XP_021704140.1	0	protein enabled isoform X4 [Aedes aegypti]
aae-miR-309a	XM_021848449.1	-32.7	0.116522	-27.05	172	-	-	K05746|1|0.0e+00|1268.4|aag:5573842|enabled	XP_021704141.1	0	protein enabled isoform X5 [Aedes aegypti]
aae-miR-309a	XM_021848450.1	-32.7	0.116403	-27.05	172	-	-	K05746|1|0.0e+00|1266.1|aag:5573842|enabled	XP_021704142.1	0	protein enabled isoform X6 [Aedes aegypti]
aae-miR-309a	XM_021848553.1	-30.7	0.255278	-27.07	174	-	-	K16751|1|0.0e+00|2687.9|aag:5576762|C2 domain-containing protein 3	XP_021704245.1	0	uncharacterized protein LOC5576762 [Aedes aegypti]
aae-miR-309a	XM_021848613.1	-31.7	0.041557	-30.63	169	-	GO:0005634,GO:0043565,GO:0006355,	K15615|1|1.2e-189|666.8|aag:5573214|homeobox protein SIX4	XP_021704305.1	2.4e-192	homeobox protein six1b isoform X2 [Aedes aegypti]
aae-miR-309a	XM_021848872.1	-27.7	0.798286	-45.66	308	-	-	K21125|1|3.3e-14|86.3|ssc:110259210|mucin-5AC	XP_021704564.1	0	transcription factor mef2A isoform X1 [Aedes aegypti]
aae-miR-309a	XM_021848873.1	-27.7	0.791943	-45.66	308	-	-	K21125|1|3.2e-14|86.3|ssc:110259210|mucin-5AC	XP_021704564.1	0	transcription factor mef2A isoform X1 [Aedes aegypti]
aae-miR-309a	XM_021848874.1	-27.7	0.792538	-45.66	308	-	-	K21125|1|3.2e-14|86.3|ssc:110259210|mucin-5AC	XP_021704564.1	0	transcription factor mef2A isoform X1 [Aedes aegypti]
aae-miR-309a	XM_021848875.1	-27.7	0.789825	-45.66	308	-	-	K21125|1|3.2e-14|86.3|ssc:110259210|mucin-5AC	XP_021704564.1	0	transcription factor mef2A isoform X1 [Aedes aegypti]
aae-miR-309a	XM_021849537.1	-28.5	0.602814	-28.25	150	-	GO:0003682,GO:0030154,	-	EAT49004.1	0	AAEL000015-PA [Aedes aegypti]
aae-miR-309a	XM_021849664.1	-29.5	0.380878	-26.76	170	-	GO:0016021,GO:0016021,	K10955|1|3.7e-11|75.5|sdu:111219409|mucin-2	XP_021705356.1	4.1e-291	uncharacterized protein LOC5579909 [Aedes aegypti]
aae-miR-309a	XM_021850140.1	-32.2	0.080534	-31.15	161	-	GO:0016021,GO:0004222,	K01389|1|7.0e-154|548.9|haw:110372139|neprilysin [EC:3.4.24.11]	XP_021705832.1	0	endothelin-converting enzyme 2 [Aedes aegypti]
aae-miR-309a	XM_021850141.1	-32.2	0.077681	-31.15	161	-	GO:0016021,GO:0004222,	K01389|1|6.8e-154|548.9|haw:110372139|neprilysin [EC:3.4.24.11]	XP_021705832.1	0	endothelin-converting enzyme 2 [Aedes aegypti]
aae-miR-309a	XM_021850142.1	-32.2	0.077023	-31.15	161	-	GO:0016021,GO:0004222,	K01389|1|6.8e-154|548.9|haw:110372139|neprilysin [EC:3.4.24.11]	XP_021705832.1	0	endothelin-converting enzyme 2 [Aedes aegypti]
aae-miR-309a	XM_021850144.1	-32.2	0.072858	-31.15	161	-	GO:0016021,GO:0004222,	K01389|1|6.5e-154|548.9|haw:110372139|neprilysin [EC:3.4.24.11]	XP_021705832.1	0	endothelin-converting enzyme 2 [Aedes aegypti]
aae-miR-309a	XM_021850145.1	-32.2	0.071434	-31.15	161	-	GO:0016021,GO:0004222,	K01389|1|6.4e-154|548.9|haw:110372139|neprilysin [EC:3.4.24.11]	XP_021705832.1	0	endothelin-converting enzyme 2 [Aedes aegypti]
aae-miR-309a	XM_021850146.1	-32.2	0.076877	-31.15	161	-	GO:0016021,GO:0004222,	K01389|1|6.8e-154|548.9|haw:110372139|neprilysin [EC:3.4.24.11]	XP_021705832.1	0	endothelin-converting enzyme 2 [Aedes aegypti]
aae-miR-309a	XM_021850147.1	-32.2	0.076365	-31.15	161	-	GO:0016021,GO:0004222,	K01389|1|6.7e-154|548.9|haw:110372139|neprilysin [EC:3.4.24.11]	XP_021705832.1	0	endothelin-converting enzyme 2 [Aedes aegypti]
aae-miR-309a	XM_021851155.1	-34.6	0.037773	-31.64	161	-	-	-	XP_021706847.1	0	uncharacterized protein LOC5565029 isoform X1 [Aedes aegypti]
aae-miR-309a	XM_021851156.1	-34.6	0.029714	-31.64	161	-	-	-	XP_021706848.1	0	uncharacterized protein LOC5565029 isoform X2 [Aedes aegypti]
aae-miR-309a	XM_021851157.1	-34.6	0.034664	-31.64	161	-	-	-	XP_021706849.1	0	uncharacterized protein LOC5565029 isoform X3 [Aedes aegypti]
aae-miR-309a	XM_021851158.1	-34.6	0.032732	-31.64	161	-	-	-	XP_021706850.1	1e-285	uncharacterized protein LOC5565029 isoform X4 [Aedes aegypti]
aae-miR-309a	XM_021851259.1	-26.4	0.794786	-25.07	160	-	GO:0030054,GO:0005887,GO:0043005,GO:0045211,GO:0045202,GO:0030054,GO:0016021,GO:0045211,GO:0030054,GO:0005887,GO:0043005,GO:0045211,GO:0045202,GO:0030054,GO:0016021,GO:0045211,GO:0030054,GO:0016021,GO:0045211,GO:0022848,GO:0004888,GO:0022848,GO:0004888,GO:0022848,GO:0004888,GO:0022848,GO:0004888,GO:0022848,GO:0004888,GO:0007268,GO:0034220,GO:0050877,GO:0042391,GO:0007165,GO:0007268,GO:0034220,GO:…	K05312|1|0.0e+00|1141.3|aag:5563980|nicotinic acetylcholine receptor, invertebrate	XP_019565385.1	0	PREDICTED: acetylcholine receptor subunit alpha-like 1 isoform X2 [Aedes albopictus]
aae-miR-309a	XM_021851382.1	-29.3	0.243943	-25.78	154	-	GO:0006629,	K01052|1|2.8e-40|171.4|tnl:113498434|lysosomal acid lipase/cholesteryl ester hydrolase [EC:3.1.1.13]	XP_021707074.1	1e-196	lipase 1-like [Aedes aegypti]
aae-miR-309a	XM_021851415.1	-26.2	0.786074	-28.88	177	-	-	K09280|1|3.7e-06|58.5|dan:Dana_GF15967|runt-related transcription factor	XP_021707107.1	0	protein Teyrha-meyrha isoform X1 [Aedes aegypti]
aae-miR-309a	XM_021851416.1	-26.2	0.779018	-28.88	177	-	-	K09280|1|3.6e-06|58.5|dya:Dyak_GE17890|runt-related transcription factor	XP_021707108.1	0	protein Teyrha-meyrha isoform X3 [Aedes aegypti]
aae-miR-309a	XM_021851548.1	-29.4	0.408215	-29.19	175	-	-	K09512|1|4.4e-209|733.0|aag:5566316|DnaJ homolog subfamily B member 6	XP_021707240.1	3.5e-208	dnaJ homolog subfamily B member 6 isoform X1 [Aedes aegypti]
aae-miR-309a	XM_021851549.1	-29.4	0.413045	-29.19	175	-	-	K09512|1|4.5e-209|733.0|aag:5566316|DnaJ homolog subfamily B member 6	XP_021707240.1	3.6e-208	dnaJ homolog subfamily B member 6 isoform X1 [Aedes aegypti]
aae-miR-309a	XM_021851550.1	-29.4	0.39397	-29.19	175	-	-	K09512|1|4.2e-209|733.0|aag:5566316|DnaJ homolog subfamily B member 6	XP_021707240.1	3.4e-208	dnaJ homolog subfamily B member 6 isoform X1 [Aedes aegypti]
aae-miR-309a	XM_021851551.1	-29.4	0.335064	-29.19	175	-	-	K09512|1|3.5e-209|733.0|aag:5566316|DnaJ homolog subfamily B member 6	XP_021707240.1	2.8e-208	dnaJ homolog subfamily B member 6 isoform X1 [Aedes aegypti]
aae-miR-309a	XM_021851552.1	-29.4	0.404289	-29.19	175	-	-	K09512|1|8.8e-194|682.2|aag:5566316|DnaJ homolog subfamily B member 6	XP_021707244.1	1.4e-196	dnaJ homolog subfamily B member 6 isoform X2 [Aedes aegypti]
aae-miR-309a	XM_021851553.1	-29.4	0.386849	-29.19	175	-	-	K09512|1|2.1e-112|411.8|aag:5566316|DnaJ homolog subfamily B member 6	XP_021707245.1	1.2e-146	dnaJ homolog subfamily B member 6-B isoform X3 [Aedes aegypti]
aae-miR-309a	XM_021851554.1	-29.4	0.37154	-29.19	175	-	-	K09512|1|2.0e-112|411.8|aag:5566316|DnaJ homolog subfamily B member 6	XP_021707245.1	1.2e-146	dnaJ homolog subfamily B member 6-B isoform X3 [Aedes aegypti]
aae-miR-309a	XM_021853034.1	-30.9	0.319066	-29.65	165	-	-	K08819|1|0.0e+00|2216.4|aag:5571877|cyclin-dependent kinase 12/13 [EC:2.7.11.22 2.7.11.23]	XP_021708726.1	0	cyclin-dependent kinase 12 isoform X2 [Aedes aegypti]
aae-miR-309a	XM_021853533.1	-30.1	0.799424	-27.54	161	-	GO:0005856,GO:0005856,GO:0005856,GO:0003779,GO:0005509,GO:0008017,GO:0003779,GO:0005509,GO:0008017,GO:0003779,GO:0005509,GO:0008017,	K10382|1|0.0e+00|7764.8|der:6549268|dystonin	XP_017864897.1	0	PREDICTED: dystonin isoform X23 [Drosophila arizonae]
aae-miR-309a	XM_021853534.1	-30.1	0.798296	-27.54	161	-	GO:0005856,GO:0003779,GO:0005509,GO:0008017,	K10382|1|0.0e+00|7784.5|der:6549268|dystonin	XP_017864897.1	0	PREDICTED: dystonin isoform X23 [Drosophila arizonae]
aae-miR-309a	XM_021853535.1	-30.1	0.777535	-27.54	161	-	GO:0003779,GO:0005509,GO:0008017,GO:0003779,GO:0005509,GO:0008017,GO:0003779,GO:0005509,GO:0008017,GO:0003779,GO:0005509,GO:0008017,	K10382|1|0.0e+00|7380.4|dsi:Dsimw501_GD25734|dystonin	XP_017864920.1	0	PREDICTED: dystonin isoform X44 [Drosophila arizonae]
aae-miR-309a	XM_021853541.1	-30.1	0.793526	-27.54	161	-	GO:0005856,GO:0005856,GO:0005856,GO:0005856,GO:0003779,GO:0005509,GO:0008017,GO:0003779,GO:0005509,GO:0008017,GO:0003779,GO:0005509,GO:0008017,GO:0003779,GO:0005509,GO:0008017,	K10382|1|0.0e+00|7803.0|der:6549268|dystonin	XP_017864903.1	0	PREDICTED: dystonin isoform X28 [Drosophila arizonae]
aae-miR-309a	XM_021853542.1	-30.1	0.793392	-27.54	161	-	GO:0005856,GO:0005856,GO:0005856,GO:0005856,GO:0003779,GO:0005509,GO:0008017,GO:0003779,GO:0005509,GO:0008017,GO:0003779,GO:0005509,GO:0008017,GO:0003779,GO:0005509,GO:0008017,	K10382|1|0.0e+00|7848.8|der:6549268|dystonin	XP_017864902.1	0	PREDICTED: dystonin isoform X27 [Drosophila arizonae]
aae-miR-309a	XM_021853544.1	-30.1	0.792718	-27.54	161	-	GO:0005856,GO:0005856,GO:0005912,GO:0000235,GO:0044295,GO:0005737,GO:0005856,GO:0030175,GO:0045169,GO:0030426,GO:0030056,GO:0016020,GO:0005874,GO:0035371,GO:0005927,GO:0005856,GO:0005856,GO:0005912,GO:0000235,GO:0044295,GO:0005737,GO:0005856,GO:0030175,GO:0045169,GO:0030426,GO:0030056,GO:0016020,GO:0005874,GO:0035371,GO:0005927,GO:0003779,GO:0005509,GO:0008017,GO:0003779,GO:0005509,GO:0008017,GO:…	K10382|1|0.0e+00|7814.5|der:6549268|dystonin	XP_017864902.1	0	PREDICTED: dystonin isoform X27 [Drosophila arizonae]
aae-miR-309a	XM_021853545.1	-30.1	0.792538	-27.54	161	-	GO:0005856,GO:0005856,GO:0003779,GO:0005509,GO:0008017,GO:0003779,GO:0005509,GO:0008017,	K10382|1|0.0e+00|7815.7|der:6549268|dystonin	XP_017864905.1	0	PREDICTED: dystonin isoform X30 [Drosophila arizonae]
aae-miR-309a	XM_021853766.1	-27.9	0.576459	-25.42	153	-	GO:0030424,GO:0043025,GO:0005886,GO:0030424,GO:0043025,GO:0005886,GO:0008046,GO:0008046,GO:0007156,GO:0050808,GO:0007156,GO:0050808,	K15144|1|1.4e-179|634.8|dya:Dyak_GE22978|mediator of RNA polymerase II transcription subunit 1!K08653|2|2.7e-178|630.6|dpo:Dpse_GA20149|membrane-bound transcription factor site-1 protease [EC:3.4.21.112]!K06775|3|1.9e-46|192.6|nvl:108557354|neuronal growth regulator 1!K17341|4|2.0e-24|119.4|obi:106871048|hemicentin	XP_021709458.1	0	roundabout homolog 1-like [Aedes aegypti]
aae-miR-309a	XM_021854079.1	-28.5	0.709688	-45.63	337	-	-	K10392|1|0.0e+00|3452.1|aag:5565492|kinesin family member 1	XP_021709770.1	0	kinesin-like protein unc-104 isoform X1 [Aedes aegypti]
aae-miR-309a	XM_021854081.1	-28.5	0.708146	-45.63	337	-	-	K10392|1|0.0e+00|3452.1|aag:5565492|kinesin family member 1	XP_021709770.1	0	kinesin-like protein unc-104 isoform X1 [Aedes aegypti]
aae-miR-309a	XM_021854626.1	-27	0.761202	-25.29	170	-	GO:0005737,GO:0005634,GO:0005667,GO:0005737,GO:0005634,GO:0005667,GO:0003677,GO:0003700,GO:0003677,GO:0003700,GO:0007179,GO:0007179,	K04501|1|0.0e+00|1486.5|aag:5578896|mothers against decapentaplegic homolog 4	XP_021710318.1	0	mothers against decapentaplegic homolog 4 isoform X1 [Aedes aegypti]
aae-miR-309a	XM_021854627.1	-27	0.760386	-25.29	170	-	GO:0005737,GO:0005634,GO:0005667,GO:0005737,GO:0005634,GO:0005667,GO:0003677,GO:0003700,GO:0003677,GO:0003700,GO:0007179,GO:0007179,	K04501|1|0.0e+00|1471.8|aag:5578896|mothers against decapentaplegic homolog 4	XP_021710319.1	0	mothers against decapentaplegic homolog 4 isoform X2 [Aedes aegypti]
aae-miR-309a	XM_021854628.1	-27	0.74697	-25.29	170	-	GO:0005737,GO:0016021,GO:0005634,GO:0005667,GO:0005737,GO:0005634,GO:0005667,GO:0003677,GO:0003700,GO:0003677,GO:0003700,GO:0007179,GO:0007179,	K04501|1|5.4e-257|892.1|aag:5578896|mothers against decapentaplegic homolog 4	XP_021710320.1	0	mothers against decapentaplegic homolog 4 isoform X3 [Aedes aegypti]
aae-miR-309a	XM_021854677.1	-26.5	0.772996	-25.03	146	-	GO:0016021,GO:0016021,GO:0016021,GO:0016021,	K16667|1|4.0e-256|889.0|aag:5577246|receptor-type tyrosine-protein phosphatase gamma [EC:3.1.3.48]	XP_021710369.1	0	protein sidekick-1 [Aedes aegypti]
aae-miR-309a	XM_021855249.1	-29.1	0.418185	-27.52	145	-	GO:0003697,GO:0003697,GO:0003697,GO:0003697,	K06237|1|8.3e-21|107.5|tnl:113502325|collagen, type IV, alpha	XP_021710941.1	2.3e-275	single-stranded DNA-binding protein 3 isoform X1 [Aedes aegypti]
aae-miR-309a	XM_021855250.1	-29.1	0.326122	-27.52	145	-	GO:0003697,GO:0003697,GO:0003697,GO:0003697,	K06237|1|6.3e-21|107.5|tnl:113502325|collagen, type IV, alpha	XP_021710941.1	1.8e-275	single-stranded DNA-binding protein 3 isoform X1 [Aedes aegypti]
aae-miR-309a	XM_021855251.1	-29.1	0.415921	-27.52	145	-	GO:0003697,GO:0003697,GO:0003697,GO:0003697,	K06237|1|3.4e-22|112.1|tnl:113502325|collagen, type IV, alpha	XP_021710943.1	9.4e-269	single-stranded DNA-binding protein 3 isoform X2 [Aedes aegypti]
aae-miR-309a	XM_021855252.1	-29.1	0.316052	-27.52	145	-	GO:0003697,GO:0003697,GO:0003697,	K08462|1|1.5e-88|332.0|ggo:101131681|adhesion G protein-coupled receptor A3!K19720|2|1.1e-25|123.2|pcf:106785727|collagen, type III, alpha	XP_021710944.1	3.7e-262	single-stranded DNA-binding protein 3 isoform X3 [Aedes aegypti]
aae-miR-309a	XM_021855253.1	-29.1	0.313242	-27.52	145	-	GO:0003697,GO:0003697,	K08462|1|3.0e-89|334.3|ggo:101131681|adhesion G protein-coupled receptor A3!K19720|2|2.8e-26|125.2|pcf:106785727|collagen, type III, alpha	XP_021710945.1	1.5e-255	single-stranded DNA-binding protein 3 isoform X4 [Aedes aegypti]
aae-miR-309a	XM_021855254.1	-29.1	0.413647	-27.52	145	-	GO:0003697,GO:0003697,	K19721|1|5.7e-22|111.3|sko:102802733|collagen, type V/XI/XXIV/XXVII, alpha!K06237|5|1.3e-21|110.2|sko:102802851|collagen, type IV, alpha	XP_021710946.1	3.8e-254	single-stranded DNA-binding protein 3 isoform X5 [Aedes aegypti]
aae-miR-309a	XM_021855342.1	-32.2	0.051453	-27.86	169	-	GO:0016021,GO:0042981,GO:0042981,GO:0042981,GO:0042981,	K20017|1|1.2e-168|597.4|aag:5571124|Bcl-2 family protein	XP_021711034.1	9.7e-168	bcl-2-related ovarian killer protein [Aedes aegypti]
aae-miR-309a	XM_021855343.1	-32.2	0.051132	-27.86	169	-	GO:0016021,GO:0042981,GO:0042981,GO:0042981,GO:0042981,	K20017|1|1.2e-168|597.4|aag:5571124|Bcl-2 family protein	XP_021711034.1	9.6e-168	bcl-2-related ovarian killer protein [Aedes aegypti]
aae-miR-309a	XM_021855352.1	-32.2	0.044214	-27.86	169	-	GO:0016021,GO:0042981,GO:0042981,GO:0042981,GO:0042981,	K20017|1|1.1e-168|597.4|aag:5571124|Bcl-2 family protein	XP_021711034.1	8.6e-168	bcl-2-related ovarian killer protein [Aedes aegypti]
aae-miR-309a	XM_021855353.1	-32.2	0.044039	-27.86	169	-	GO:0016021,GO:0042981,GO:0042981,GO:0042981,GO:0042981,	K20017|1|1.1e-168|597.4|aag:5571124|Bcl-2 family protein	XP_021711034.1	8.6e-168	bcl-2-related ovarian killer protein [Aedes aegypti]
aae-miR-309a	XM_021855354.1	-32.2	0.043863	-27.86	169	-	GO:0016021,GO:0042981,GO:0042981,GO:0042981,GO:0042981,	K20017|1|1.1e-168|597.4|aag:5571124|Bcl-2 family protein	XP_021711034.1	8.6e-168	bcl-2-related ovarian killer protein [Aedes aegypti]
aae-miR-309a	XM_021855355.1	-32.2	0.044039	-27.86	169	-	GO:0016021,GO:0042981,GO:0042981,GO:0042981,GO:0042981,	K20017|1|1.1e-168|597.4|aag:5571124|Bcl-2 family protein	XP_021711034.1	8.6e-168	bcl-2-related ovarian killer protein [Aedes aegypti]
aae-miR-309a	XM_021855356.1	-32.2	0.042739	-27.86	169	-	GO:0016021,GO:0042981,GO:0042981,GO:0042981,GO:0042981,	K20017|1|1.1e-168|597.4|aag:5571124|Bcl-2 family protein	XP_021711034.1	8.4e-168	bcl-2-related ovarian killer protein [Aedes aegypti]
aae-miR-309a	XM_021855357.1	-32.2	0.042915	-27.86	169	-	GO:0016021,GO:0042981,GO:0042981,GO:0042981,GO:0042981,	K20017|1|1.1e-168|597.4|aag:5571124|Bcl-2 family protein	XP_021711034.1	8.4e-168	bcl-2-related ovarian killer protein [Aedes aegypti]
aae-miR-309a	XM_021855762.1	-30.7	0.466979	-29.73	172	-	-	K22017|1|2.0e-19|104.0|pdam:113684306|mucin-4	XP_021711454.1	0	uncharacterized protein DDB_G0271670 [Aedes aegypti]
aae-miR-309a	XM_021855763.1	-30.7	0.453436	-29.73	172	-	-	K22017|1|1.9e-19|104.0|pdam:113684306|mucin-4	XP_021711454.1	0	uncharacterized protein DDB_G0271670 [Aedes aegypti]
aae-miR-309a	XM_021855764.1	-30.7	0.438286	-29.73	172	-	-	K22017|1|1.8e-19|104.0|pdam:113684306|mucin-4	XP_021711454.1	0	uncharacterized protein DDB_G0271670 [Aedes aegypti]
aae-miR-309a	XM_021855765.1	-30.7	0.449868	-29.73	172	-	-	K22017|1|1.9e-19|104.0|pdam:113684306|mucin-4	XP_021711454.1	0	uncharacterized protein DDB_G0271670 [Aedes aegypti]
aae-miR-309a	XM_021856170.1	-29.1	0.05202	-27.52	145	-	GO:0003697,	K08462|1|1.7e-27|127.1|ggo:101131681|adhesion G protein-coupled receptor A3!K19720|2|3.8e-19|99.4|pcf:106785727|collagen, type III, alpha	XP_021711862.1	9.6e-142	single-stranded DNA-binding protein 3-like [Aedes aegypti]
aae-miR-309a	XM_021856743.1	-26.3	0.165858	-27.1	157	-	-	K10646|1|9.6e-11|71.2|pss:102453922|E3 ubiquitin-protein ligase TRAF7 [EC:2.3.2.27]!K19760|2|9.6e-11|71.2|ocu:100337979|dynein assembly factor with WDR repeat domains 1	XP_021698567.1	3.9e-99	WD repeat-containing protein 47 isoform X3 [Aedes aegypti]
aae-miR-309a	XM_021856835.1	-32.2	0.018759	-31.15	161	-	GO:0016021,GO:0004222,GO:0004222,	K01389|1|9.3e-77|291.2|tca:664541|neprilysin [EC:3.4.24.11]!K01415|4|1.4e-67|260.8|pbar:105423043|endothelin-converting enzyme [EC:3.4.24.71]	XP_021712527.1	2.5e-193	endothelin-converting enzyme 1-like [Aedes aegypti]
aae-miR-309a	XM_021857174.1	-30.1	0.080932	-29.11	167	-	GO:0016021,GO:0016021,GO:0055114,GO:0055114,	K08360|1|4.5e-138|495.4|aag:5576849|cytochrome b-561 [EC:7.2.1.3]	XP_021712866.1	3.4e-156	cytochrome b561 isoform X2 [Aedes aegypti]
aae-miR-989	XM_001649112.2	-31.3	0.189754	-28.19	176	-	GO:0005634,GO:0005634,GO:0043565,GO:0043565,GO:0007275,GO:0006355,GO:0007275,GO:0006355,	K09319|1|3.7e-303|1045.4|aag:5564813|homeobox protein engrailed	XP_001649162.2	2.9e-302	segmentation polarity homeobox protein engrailed [Aedes aegypti]
aae-miR-989	XM_001649546.2	-28.1	0.610544	-25.6	162	-	GO:0036396,GO:0036396,GO:0080009,GO:0080009,	K13172|1|4.2e-29|135.2|sdu:111223766|serine/arginine repetitive matrix protein 2	XP_001649596.2	0	serine/arginine repetitive matrix protein 2 isoform X2 [Aedes aegypti]
aae-miR-989	XM_001651271.2	-27.4	0.383598	-25.09	165	-	GO:0003676,GO:0003676,GO:0003676,	K14972|1|1.3e-08|65.9|mdl:106693163|PAX-interacting protein 1	XP_001651321.2	8.3e-292	putative mediator of RNA polymerase II transcription subunit 12 [Aedes aegypti]
aae-miR-989	XM_001654324.2	-29.7	0.326453	-25.55	171	-	GO:0003700,GO:0043565,GO:0008270,GO:0003700,GO:0043565,GO:0008270,GO:0003700,GO:0043565,GO:0008270,GO:0003700,GO:0043565,GO:0008270,GO:0003700,GO:0043565,GO:0008270,	K09183|1|1.9e-147|528.1|cqu:CpipJ_CPIJ008350|GATA-binding protein 4	XP_001654374.1	0	box A-binding factor isoform X6 [Aedes aegypti]
aae-miR-989	XM_001654325.2	-29.7	0.342892	-25.55	171	-	GO:0003700,GO:0043565,GO:0008270,GO:0003700,GO:0043565,GO:0008270,GO:0003700,GO:0043565,GO:0008270,	K09183|1|8.2e-186|655.6|cqu:CpipJ_CPIJ008350|GATA-binding protein 4	XP_001654375.1	0	box A-binding factor isoform X4 [Aedes aegypti]
aae-miR-989	XM_001654746.2	-25.7	0.782534	-25.73	169	-	GO:0016021,GO:0016021,GO:0016021,GO:0016021,GO:0016021,GO:0016021,GO:0016021,GO:0016021,	-	XP_001654796.1	6.9e-82	uncharacterized protein LOC5573767 [Aedes aegypti]
aae-miR-989	XM_001656360.2	-28.5	0.0715	-26.43	171	-	-	-	XP_001656410.1	7.8e-91	uncharacterized protein LOC5577333 [Aedes aegypti]
aae-miR-989	XM_001659206.2	-26.6	0.399623	-25.02	162	-	-	-	XP_001659256.2	2.4e-174	27 kDa hemolymph protein [Aedes aegypti]
aae-miR-989	XM_001659343.2	-26.9	0.373909	-25.88	165	-	-	K13370|1|1.0e-27|129.0|dpte:113791910|17beta-estradiol 17-dehydrogenase / 3alpha(17beta)-hydroxysteroid dehydrogenase (NAD+) [EC:1.1.1.62 1.1.1.239]!K20092|2|8.8e-24|115.9|ovi:T265_00031|chromodomain-helicase-DNA-binding protein 1-like [EC:3.6.4.12]!K04139|3|3.9e-08|63.9|gga:426044|adrenergic receptor alpha-2B	XP_001659393.1	8.1e-189	ELMO domain-containing protein 2 [Aedes aegypti]
aae-miR-989	XM_001661073.1	-27.6	0.148999	-25.73	173	-	GO:0005549,GO:0005549,GO:0005549,GO:0005549,	K01487|1|7.4e-20|102.1|cqu:CpipJ_CPIJ001079|guanine deaminase [EC:3.5.4.3]	XP_001661123.1	5.7e-171	general odorant-binding protein 45-like [Aedes aegypti]
aae-miR-989	XM_001662022.2	-29.7	0.291153	-27.18	172	-	GO:0005634,GO:0005634,GO:0003677,GO:0003700,GO:0003677,GO:0003700,	K10172|1|0.0e+00|1276.9|aag:5580212|brachyury protein	XP_001662072.2	0	T-related protein [Aedes aegypti]
aae-miR-989	XM_001662276.2	-29.4	0.315557	-25.66	168	-	GO:0004177,GO:0008237,GO:0008270,GO:0004177,GO:0008237,GO:0008270,GO:0004177,GO:0008237,GO:0008270,GO:0004177,GO:0008237,GO:0008270,	K11140|1|0.0e+00|1921.0|aag:5575967|aminopeptidase N [EC:3.4.11.2]	XP_001662326.1	0	aminopeptidase N [Aedes aegypti]
aae-miR-989	XM_001663500.2	-31.8	0.016729	-29.65	183	-	-	-	XP_001663550.2	1.4e-67	uncharacterized protein LOC5577775 [Aedes aegypti]
aae-miR-989	XM_001664208.2	-26	0.486276	-40.9	307	-	-	K20910|1|1.9e-07|61.6|ipu:108272676|thioredoxin-interacting protein	XP_001664258.1	4.4e-229	arrestin domain-containing protein 17 [Aedes aegypti]
aae-miR-989	XM_021838571.1	-25.2	0.75319	-44.33	315	-	GO:0005634,GO:0005634,GO:0005634,GO:0003677,GO:0003677,GO:0003677,GO:0006355,GO:0006355,GO:0006355,	K16672|1|1.1e-114|418.3|aga:AgaP_AGAP002178|homeobox protein homothorax	XP_021694263.1	2.7e-160	homeobox protein homothorax [Aedes aegypti]
aae-miR-989	XM_021838577.1	-28	0.198579	-25.28	161	-	GO:0010997,GO:0097027,GO:1904668,	K08073|1|4.1e-27|126.7|api:100164673|bifunctional polynucleotide phosphatase/kinase [EC:3.1.3.32 2.7.1.78]!K04678|2|3.2e-19|100.5|pbi:103052692|E3 ubiquitin ligase SMURF1/2 [EC:2.3.2.26]	XP_021694269.1	3.5e-254	uncharacterized protein LOC110674296 [Aedes aegypti]
aae-miR-989	XM_021839450.1	-29.5	0.453557	-25.2	174	-	GO:0003676,	K09228|1|7.2e-25|121.3|myi:110456966|KRAB domain-containing zinc finger protein	XP_021695142.1	0	uncharacterized protein LOC5578376 isoform X1 [Aedes aegypti]
aae-miR-989	XM_021839451.1	-29.5	0.455385	-25.2	174	-	GO:0003676,	K09228|1|7.3e-25|121.3|myi:110456966|KRAB domain-containing zinc finger protein	XP_021695142.1	0	uncharacterized protein LOC5578376 isoform X1 [Aedes aegypti]
aae-miR-989	XM_021839452.1	-29.5	0.463926	-25.2	174	-	GO:0003676,	K09228|1|7.5e-25|121.3|myi:110456966|KRAB domain-containing zinc finger protein	XP_021695142.1	0	uncharacterized protein LOC5578376 isoform X1 [Aedes aegypti]
aae-miR-989	XM_021839453.1	-29.5	0.450514	-25.2	174	-	GO:0003676,	K09228|1|7.2e-25|121.3|myi:110456966|KRAB domain-containing zinc finger protein	XP_021695142.1	0	uncharacterized protein LOC5578376 isoform X1 [Aedes aegypti]
aae-miR-989	XM_021839454.1	-29.5	0.471095	-25.2	174	-	GO:0003676,	K09228|1|7.6e-25|121.3|myi:110456966|KRAB domain-containing zinc finger protein	XP_021695142.1	0	uncharacterized protein LOC5578376 isoform X1 [Aedes aegypti]
aae-miR-989	XM_021839455.1	-29.5	0.376692	-25.2	174	-	GO:0003676,	K09228|1|5.8e-25|121.3|myi:110456966|KRAB domain-containing zinc finger protein	XP_021695142.1	0	uncharacterized protein LOC5578376 isoform X1 [Aedes aegypti]
aae-miR-989	XM_021839456.1	-29.5	0.452481	-25.2	174	-	GO:0003676,	K09228|1|7.2e-25|121.3|myi:110456966|KRAB domain-containing zinc finger protein	XP_021695148.1	0	uncharacterized protein LOC5578376 isoform X2 [Aedes aegypti]
aae-miR-989	XM_021840089.1	-26.6	0.431477	-25.02	162	-	-	-	XP_001659256.2	2.6e-174	27 kDa hemolymph protein [Aedes aegypti]
aae-miR-989	XM_021841228.1	-25.7	0.791945	-25.73	169	-	GO:0016021,GO:0016021,GO:0016021,GO:0016021,GO:0016021,GO:0016021,GO:0016021,GO:0016021,	-	XP_001654796.1	7.1e-82	uncharacterized protein LOC5573767 [Aedes aegypti]
aae-miR-989	XM_021841229.1	-25.7	0.746104	-25.73	169	-	GO:0016021,GO:0016021,GO:0016021,GO:0016021,GO:0016021,GO:0016021,GO:0016021,GO:0016021,	-	XP_001654796.1	6.2e-82	uncharacterized protein LOC5573767 [Aedes aegypti]
aae-miR-989	XM_021841292.1	-28.2	0.63161	-25.64	171	-	GO:0016021,	K08464|1|1.7e-07|63.5|dre:101882620|adhesion G-protein coupled receptor G7	EAT41551.1	0	AAEL006822-PA [Aedes aegypti]
aae-miR-989	XM_021841298.1	-28.2	0.653218	-25.64	171	-	GO:0016021,	K08464|1|1.8e-07|63.5|dre:101882620|adhesion G-protein coupled receptor G7	EAT41551.1	0	AAEL006822-PA [Aedes aegypti]
aae-miR-989	XM_021841306.1	-28.2	0.588535	-25.64	171	-	GO:0016021,	K08464|1|1.5e-07|63.5|dre:101882620|adhesion G-protein coupled receptor G7	EAT41551.1	0	AAEL006822-PA [Aedes aegypti]
aae-miR-989	XM_021841312.1	-28.2	0.627075	-25.64	171	-	GO:0016021,	K08464|1|1.7e-07|63.5|dre:101882620|adhesion G-protein coupled receptor G7	EAT41551.1	0	AAEL006822-PA [Aedes aegypti]
aae-miR-989	XM_021841315.1	-28.2	0.622547	-25.64	171	-	GO:0016021,	K08464|1|1.7e-07|63.5|dre:101882620|adhesion G-protein coupled receptor G7	EAT41551.1	0	AAEL006822-PA [Aedes aegypti]
aae-miR-989	XM_021841321.1	-28.2	0.617956	-25.64	171	-	GO:0016021,GO:0016021,GO:0016021,	K08464|1|1.7e-07|63.5|dre:101882620|adhesion G-protein coupled receptor G7	EAT41551.1	0	AAEL006822-PA [Aedes aegypti]
aae-miR-989	XM_021841604.1	-28.2	0.268893	-26.37	158	-	GO:0005634,GO:0003676,GO:0008270,GO:0003676,GO:0008270,GO:0003676,	K09228|1|1.0e-31|142.5|nfu:107397360|KRAB domain-containing zinc finger protein	XP_021697296.1	0	PR domain zinc finger protein 5 [Aedes aegypti]
aae-miR-989	XM_021842770.1	-28	0.637324	-26.04	165	-	GO:0046872,GO:0046872,	K19749|1|2.1e-15|89.7|bfo:BRAFLDRAFT_69184|retinoic acid-induced protein 1!K22016|3|9.8e-13|80.9|tup:102472440|mucin-3/17	XP_021698462.1	0	uncharacterized protein CG5098 [Aedes aegypti]
aae-miR-989	XM_021842771.1	-28	0.599459	-26.04	165	-	GO:0046872,GO:0046872,	K19749|1|1.9e-15|89.7|bfo:BRAFLDRAFT_69184|retinoic acid-induced protein 1!K22016|3|8.8e-13|80.9|tup:102472440|mucin-3/17	XP_021698462.1	0	uncharacterized protein CG5098 [Aedes aegypti]
aae-miR-989	XM_021846065.1	-28.1	0.636558	-25.6	162	-	GO:0036396,GO:0080009,	K13172|1|4.5e-29|135.2|sdu:111223766|serine/arginine repetitive matrix protein 2	XP_021701757.1	0	zinc finger CCCH domain-containing protein 13 isoform X1 [Aedes aegypti]
aae-miR-989	XM_021847915.1	-29	0.074057	-26.11	164	-	-	-	XP_021703607.1	3.4e-112	uncharacterized protein LOC110677137 [Aedes aegypti]
aae-miR-989	XM_021849722.1	-26.9	0.675144	-25.37	161	-	-	K11155|1|9.9e-12|77.0|dpte:113797359|diacylglycerol O-acyltransferase 1 [EC:2.3.1.20 2.3.1.75 2.3.1.76]	XP_021705414.1	0	tetratricopeptide repeat protein 39C [Aedes aegypti]
aae-miR-989	XM_021849723.1	-26.9	0.661813	-25.37	161	-	-	K11155|1|9.5e-12|77.0|dpte:113797359|diacylglycerol O-acyltransferase 1 [EC:2.3.1.20 2.3.1.75 2.3.1.76]	XP_021705414.1	0	tetratricopeptide repeat protein 39C [Aedes aegypti]
aae-miR-989	XM_021849724.1	-26.9	0.666925	-25.37	161	-	-	K11155|1|9.7e-12|77.0|dpte:113797359|diacylglycerol O-acyltransferase 1 [EC:2.3.1.20 2.3.1.75 2.3.1.76]	XP_021705414.1	0	tetratricopeptide repeat protein 39C [Aedes aegypti]
aae-miR-989	XM_021849725.1	-26.9	0.650731	-25.37	161	-	-	K11155|1|9.3e-12|77.0|dpte:113797359|diacylglycerol O-acyltransferase 1 [EC:2.3.1.20 2.3.1.75 2.3.1.76]	XP_021705414.1	0	tetratricopeptide repeat protein 39C [Aedes aegypti]
aae-miR-989	XM_021849726.1	-26.9	0.646426	-25.37	161	-	-	K11155|1|9.2e-12|77.0|dpte:113797359|diacylglycerol O-acyltransferase 1 [EC:2.3.1.20 2.3.1.75 2.3.1.76]	XP_021705414.1	0	tetratricopeptide repeat protein 39C [Aedes aegypti]
aae-miR-989	XM_021849911.1	-31.3	0.149184	-26.88	170	-	GO:0016021,GO:0030672,GO:0043195,GO:0016021,GO:0030672,GO:0043195,GO:0008504,GO:0005335,GO:0008504,GO:0005335,GO:0015842,GO:0006836,GO:0015842,GO:0006836,	K08155|1|3.8e-295|1018.5|aag:5571073|MFS transporter, DHA1 family, solute carrier family 18 (vesicular amine transporter), member 1/2	XP_021705603.1	4.1e-307	synaptic vesicular amine transporter isoform X2 [Aedes aegypti]
aae-miR-989	XM_021850600.1	-27.5	0.363006	-25.1	162	-	-	K09228|1|2.5e-12|78.2|gja:107122827|KRAB domain-containing zinc finger protein	XP_021706292.1	7.2e-272	zinc finger protein 426 [Aedes aegypti]
aae-miR-989	XM_021851703.1	-32.9	0.132688	-29.44	171	-	-	K13159|1|1.7e-310|1070.1|aag:5572228|heterogeneous nuclear ribonucleoprotein L	XP_021707395.1	0	heterogeneous nuclear ribonucleoprotein L isoform X1 [Aedes aegypti]
aae-miR-989	XM_021851704.1	-32.9	0.132606	-29.44	171	-	-	K13159|1|1.7e-308|1063.5|aag:5572228|heterogeneous nuclear ribonucleoprotein L	XP_021707396.1	0	heterogeneous nuclear ribonucleoprotein L isoform X2 [Aedes aegypti]
aae-miR-989	XM_021851705.1	-32.9	0.132525	-29.44	171	-	-	K13159|1|6.3e-308|1061.6|aag:5572228|heterogeneous nuclear ribonucleoprotein L	XP_021707397.1	0	heterogeneous nuclear ribonucleoprotein L isoform X3 [Aedes aegypti]
aae-miR-989	XM_021851706.1	-32.9	0.13228	-29.44	171	-	-	K13159|1|1.4e-304|1050.4|aag:5572228|heterogeneous nuclear ribonucleoprotein L	XP_021707398.1	5.5e-306	heterogeneous nuclear ribonucleoprotein L isoform X4 [Aedes aegypti]
aae-miR-989	XM_021851707.1	-32.9	0.132198	-29.44	171	-	-	K13159|1|1.3e-302|1043.9|aag:5572228|heterogeneous nuclear ribonucleoprotein L	XP_021707399.1	2.1e-305	heterogeneous nuclear ribonucleoprotein L isoform X5 [Aedes aegypti]
aae-miR-989	XM_021851708.1	-32.9	0.132198	-29.44	171	-	-	K13159|1|8.5e-305|1051.2|aag:5572228|heterogeneous nuclear ribonucleoprotein L	XP_021707400.1	5.5e-306	heterogeneous nuclear ribonucleoprotein L isoform X6 [Aedes aegypti]
aae-miR-989	XM_021851709.1	-32.9	0.132117	-29.44	171	-	-	K13159|1|7.9e-303|1044.6|aag:5572228|heterogeneous nuclear ribonucleoprotein L	XP_021707401.1	2.1e-305	heterogeneous nuclear ribonucleoprotein L isoform X7 [Aedes aegypti]
aae-miR-989	XM_021851710.1	-32.9	0.13179	-29.44	171	-	-	K13159|1|9.6e-301|1037.7|aag:5572228|heterogeneous nuclear ribonucleoprotein L	XP_021707402.1	2.2e-302	heterogeneous nuclear ribonucleoprotein L isoform X8 [Aedes aegypti]
aae-miR-989	XM_021851711.1	-32.9	0.10382	-29.44	171	-	-	K13159|1|7.2e-214|748.8|aag:5572228|heterogeneous nuclear ribonucleoprotein L	XP_021707395.1	5.8e-213	heterogeneous nuclear ribonucleoprotein L isoform X1 [Aedes aegypti]
aae-miR-989	XM_021851712.1	-32.9	0.103736	-29.44	171	-	-	K13159|1|2.8e-213|746.9|aag:5572228|heterogeneous nuclear ribonucleoprotein L	XP_021707395.1	2.2e-212	heterogeneous nuclear ribonucleoprotein L isoform X1 [Aedes aegypti]
aae-miR-989	XM_021851713.1	-32.9	0.103652	-29.44	171	-	-	K13159|1|8.0e-213|745.3|aag:5572228|heterogeneous nuclear ribonucleoprotein L	XP_021707397.1	6.4e-212	heterogeneous nuclear ribonucleoprotein L isoform X3 [Aedes aegypti]
aae-miR-989	XM_021851855.1	-27.9	0.347621	-25.24	172	-	GO:0003824,GO:0003824,	K22369|1|1.5e-90|338.2|zne:110832198|epoxide hydrolase 4 [EC:3.3.-.-]	XP_001656425.2	2.5e-249	epoxide hydrolase 4 [Aedes aegypti]
aae-miR-989	XM_021852902.1	-29.7	0.322812	-25.55	171	-	GO:0003700,GO:0043565,GO:0008270,GO:0003700,GO:0043565,GO:0008270,GO:0003700,GO:0043565,GO:0008270,	K09183|1|7.7e-186|655.6|cqu:CpipJ_CPIJ008350|GATA-binding protein 4	XP_021708594.1	0	box A-binding factor isoform X1 [Aedes aegypti]
aae-miR-989	XM_021852903.1	-29.7	0.321917	-25.55	171	-	GO:0003700,GO:0043565,GO:0008270,GO:0003700,GO:0043565,GO:0008270,GO:0003700,GO:0043565,GO:0008270,	K09183|1|1.4e-187|661.4|cqu:CpipJ_CPIJ008350|GATA-binding protein 4	XP_021708595.1	0	box A-binding factor isoform X2 [Aedes aegypti]
aae-miR-989	XM_021852904.1	-29.7	0.323259	-25.55	171	-	GO:0003700,GO:0043565,GO:0008270,GO:0003700,GO:0043565,GO:0008270,GO:0003700,GO:0043565,GO:0008270,	K09183|1|7.7e-186|655.6|cqu:CpipJ_CPIJ008350|GATA-binding protein 4	XP_021708596.1	0	box A-binding factor isoform X3 [Aedes aegypti]
aae-miR-989	XM_021852905.1	-29.7	0.315839	-25.55	171	-	GO:0003700,GO:0043565,GO:0008270,GO:0003700,GO:0043565,GO:0008270,GO:0003700,GO:0043565,GO:0008270,	K09183|1|1.8e-147|528.1|cqu:CpipJ_CPIJ008350|GATA-binding protein 4	XP_021708597.1	0	box A-binding factor isoform X5 [Aedes aegypti]
aae-miR-989	XM_021853241.1	-29.6	0.295544	-42.23	316	-	-	K18626|1|3.8e-11|75.1|oro:101366213|trichohyalin	XP_021708933.1	0	uncharacterized protein CG10915 isoform X1 [Aedes aegypti]
aae-miR-989	XM_021853738.1	-25.1	0.77281	-25.28	153	-	GO:0005525,GO:0005525,	K13566|1|6.6e-19|100.1|tng:GSTEN00020149G001|omega-amidase [EC:3.5.1.3]	XP_021709430.1	8e-293	putative GTP-binding protein 6 [Aedes aegypti]
aae-miR-989	XM_021853789.1	-27.9	0.608248	-25.43	157	-	GO:0006281,GO:0006281,GO:0006281,	K10891|1|0.0e+00|2832.4|aag:5574869|fanconi anemia group D2 protein	XP_021709481.1	0	Fanconi anemia group D2 protein homolog [Aedes aegypti]
aae-miR-989	XM_021853993.1	-27.3	0.771184	-27.69	162	-	GO:0007165,GO:0007165,GO:0007165,	K10380|1|0.0e+00|2686.8|aag:5575014|ankyrin	XP_021709685.1	0	ankyrin-3 isoform X1 [Aedes aegypti]
aae-miR-989	XM_021853994.1	-27.3	0.766964	-27.69	162	-	GO:0007165,GO:0007165,	K10380|1|0.0e+00|2550.8|aag:5575014|ankyrin	XP_021709686.1	0	ankyrin-3 isoform X2 [Aedes aegypti]
aae-miR-989	XM_021854169.1	-28	0.371819	-25.28	161	-	GO:0046983,GO:0046983,GO:0046983,GO:0046983,	K08073|1|2.3e-52|211.5|api:100164673|bifunctional polynucleotide phosphatase/kinase [EC:3.1.3.32 2.7.1.78]!K04678|2|5.4e-25|120.6|pbi:103052692|E3 ubiquitin ligase SMURF1/2 [EC:2.3.2.26]	XP_021709861.1	0	uncharacterized protein LOC110679476 [Aedes aegypti]
aae-miR-989	XM_021854296.1	-28.5	0.561828	-52.83	332	-	GO:0003676,GO:0003676,GO:0003676,	K09203|1|0.0e+00|1162.5|cqu:CpipJ_CPIJ010041|early growth response protein 1!K18757|5|2.4e-197|694.1|dan:Dana_GF16755|la-related protein 1	XP_021709988.1	0	dendritic arbor reduction protein 1 [Aedes aegypti]
aae-miR-989	XM_021854297.1	-28.5	0.556061	-52.83	332	-	GO:0003676,GO:0003676,GO:0003676,	K09203|1|0.0e+00|1162.5|cqu:CpipJ_CPIJ010041|early growth response protein 1!K18757|5|2.4e-197|694.1|dan:Dana_GF16755|la-related protein 1	XP_021709988.1	0	dendritic arbor reduction protein 1 [Aedes aegypti]
aae-miR-989	XM_021854546.1	-26.5	0.785724	-44.31	323	-	GO:0046872,GO:0046872,	K17603|1|1.6e-106|392.1|bmor:101744058|zinc finger FYVE domain-containing protein 1!K18082|4|1.3e-15|90.1|mpha:105831889|myotubularin-related protein 3/4 [EC:3.1.3.48 3.1.3.64 3.1.3.95]	XP_021712277.1	0	lateral signaling target protein 2 homolog isoform X1 [Aedes aegypti]
aae-miR-989	XM_021854549.1	-26.5	0.784978	-44.31	323	-	GO:0046872,GO:0046872,	K17603|1|1.6e-106|392.1|bmor:101744058|zinc finger FYVE domain-containing protein 1!K18082|4|1.3e-15|90.1|mpha:105831889|myotubularin-related protein 3/4 [EC:3.1.3.48 3.1.3.64 3.1.3.95]	XP_021712277.1	0	lateral signaling target protein 2 homolog isoform X1 [Aedes aegypti]
aae-miR-989	XM_021854557.1	-26.5	0.790381	-44.31	323	-	GO:0046872,GO:0046872,	K17603|1|7.8e-101|373.2|bmor:101744058|zinc finger FYVE domain-containing protein 1!K18082|4|1.3e-15|90.1|soc:105199451|myotubularin-related protein 3/4 [EC:3.1.3.48 3.1.3.64 3.1.3.95]	XP_021712277.1	0	lateral signaling target protein 2 homolog isoform X1 [Aedes aegypti]
aae-miR-989	XM_021854966.1	-28.2	0.664293	-25.18	164	-	-	K07192|1|1.6e-152|545.4|dmo:Dmoj_GI15205|flotillin	XP_021710660.1	2.7e-165	flotillin-2 isoform X2 [Aedes aegypti]
aae-miR-989	XM_021854967.1	-28.2	0.668806	-25.18	164	-	-	K07192|1|1.7e-152|545.4|dmo:Dmoj_GI15205|flotillin	XP_021710660.1	2.7e-165	flotillin-2 isoform X2 [Aedes aegypti]
aae-miR-989	XM_021854968.1	-28.2	0.674227	-25.18	164	-	-	K07192|1|6.7e-210|736.1|dmo:Dmoj_GI15205|flotillin	XP_019535117.1	1.2e-232	PREDICTED: flotillin-2-like isoform X1 [Aedes albopictus]
aae-miR-989	XM_021855824.1	-30.8	0.255544	-27.61	167	-	GO:0000139,GO:0016021,GO:0030246,GO:0016757,GO:0006486,	K00710|1|0.0e+00|1376.7|aag:5568574|polypeptide N-acetylgalactosaminyltransferase [EC:2.4.1.41]	XP_021711516.1	0	putative polypeptide N-acetylgalactosaminyltransferase 9 isoform X1 [Aedes aegypti]
aae-miR-989	XM_021855825.1	-30.8	0.253852	-27.61	167	-	GO:0000139,GO:0016021,GO:0030246,GO:0016757,GO:0006486,	K00710|1|0.0e+00|1376.7|aag:5568574|polypeptide N-acetylgalactosaminyltransferase [EC:2.4.1.41]	XP_021711516.1	0	putative polypeptide N-acetylgalactosaminyltransferase 9 isoform X1 [Aedes aegypti]
aae-miR-989	XM_021855826.1	-30.8	0.246771	-27.61	167	-	GO:0000139,GO:0016021,GO:0030246,GO:0016757,GO:0006486,	K00710|1|0.0e+00|1376.7|aag:5568574|polypeptide N-acetylgalactosaminyltransferase [EC:2.4.1.41]	XP_021711516.1	0	putative polypeptide N-acetylgalactosaminyltransferase 9 isoform X1 [Aedes aegypti]
aae-miR-989	XM_021855827.1	-30.8	0.244305	-27.61	167	-	GO:0000139,GO:0016021,GO:0030246,GO:0016757,GO:0006486,	K00710|1|0.0e+00|1376.7|aag:5568574|polypeptide N-acetylgalactosaminyltransferase [EC:2.4.1.41]	XP_021711516.1	0	putative polypeptide N-acetylgalactosaminyltransferase 9 isoform X1 [Aedes aegypti]
aae-miR-989	XM_021855828.1	-30.8	0.242584	-27.61	167	-	GO:0000139,GO:0016021,GO:0030246,GO:0016757,GO:0006486,	K00710|1|0.0e+00|1376.7|aag:5568574|polypeptide N-acetylgalactosaminyltransferase [EC:2.4.1.41]	XP_021711516.1	0	putative polypeptide N-acetylgalactosaminyltransferase 9 isoform X1 [Aedes aegypti]
aae-miR-989	XM_021855829.1	-30.8	0.239291	-27.61	167	-	GO:0000139,GO:0016021,GO:0030246,GO:0016757,GO:0006486,	K00710|1|0.0e+00|1376.7|aag:5568574|polypeptide N-acetylgalactosaminyltransferase [EC:2.4.1.41]	XP_021711516.1	0	putative polypeptide N-acetylgalactosaminyltransferase 9 isoform X1 [Aedes aegypti]
aae-miR-989	XM_021855830.1	-30.8	0.253905	-27.61	167	-	GO:0000139,GO:0016021,GO:0000139,GO:0016021,GO:0030246,GO:0016757,GO:0030246,GO:0016757,GO:0006486,GO:0006486,	K00710|1|2.9e-269|932.9|dmo:Dmoj_GI18492|polypeptide N-acetylgalactosaminyltransferase [EC:2.4.1.41]	XP_021711522.1	0	putative polypeptide N-acetylgalactosaminyltransferase 9 isoform X2 [Aedes aegypti]
aae-miR-989	XM_021855831.1	-30.8	0.252208	-27.61	167	-	GO:0000139,GO:0016021,GO:0000139,GO:0016021,GO:0030246,GO:0016757,GO:0030246,GO:0016757,GO:0006486,GO:0006486,	K00710|1|2.9e-269|932.9|dmo:Dmoj_GI18492|polypeptide N-acetylgalactosaminyltransferase [EC:2.4.1.41]	XP_021711522.1	0	putative polypeptide N-acetylgalactosaminyltransferase 9 isoform X2 [Aedes aegypti]
aae-miR-989	XM_021855832.1	-30.8	0.25364	-27.61	167	-	GO:0000139,GO:0016021,GO:0030246,GO:0016757,GO:0006486,	K00710|1|0.0e+00|1345.9|aag:5568574|polypeptide N-acetylgalactosaminyltransferase [EC:2.4.1.41]	XP_021711524.1	0	putative polypeptide N-acetylgalactosaminyltransferase 9 isoform X3 [Aedes aegypti]
aae-miR-989	XM_021855833.1	-30.8	0.251942	-27.61	167	-	GO:0000139,GO:0016021,GO:0030246,GO:0016757,GO:0006486,	K00710|1|0.0e+00|1345.9|aag:5568574|polypeptide N-acetylgalactosaminyltransferase [EC:2.4.1.41]	XP_021711524.1	0	putative polypeptide N-acetylgalactosaminyltransferase 9 isoform X3 [Aedes aegypti]
aae-miR-989	XM_021855834.1	-30.8	0.240642	-27.61	167	-	GO:0000139,GO:0016021,GO:0030246,GO:0016757,GO:0006486,	K00710|1|0.0e+00|1345.9|aag:5568574|polypeptide N-acetylgalactosaminyltransferase [EC:2.4.1.41]	XP_021711524.1	0	putative polypeptide N-acetylgalactosaminyltransferase 9 isoform X3 [Aedes aegypti]
aae-miR-989	XM_021856051.1	-29.8	0.452862	-26.62	169	-	GO:0003677,GO:0008270,	K10276|1|0.0e+00|2505.3|aag:5570227|F-box and leucine-rich repeat protein 10/11 [EC:1.14.11.27]	XP_021711743.1	0	jmjC domain-containing histone demethylation protein 1-like [Aedes aegypti]
aae-miR-989	XM_021856052.1	-29.8	0.442508	-26.62	169	-	GO:0003677,GO:0008270,	K10276|1|0.0e+00|2505.3|aag:5570227|F-box and leucine-rich repeat protein 10/11 [EC:1.14.11.27]	XP_021711743.1	0	jmjC domain-containing histone demethylation protein 1-like [Aedes aegypti]
aae-miR-989	XM_021857087.1	-28.5	0.0715	-26.43	171	-	-	-	XP_001656410.1	7.8e-91	uncharacterized protein LOC5577333 [Aedes aegypti]
aae-miR-71-5p	XM_001648865.2	-28.5	0.111214	-28.24	166	-	GO:0016021,GO:0004222,GO:0008270,GO:0004222,GO:0008270,GO:0004222,GO:0008270,	K10641|1|2.0e-52|210.3|dpl:KGM_204406|E3 ubiquitin-protein ligase LRSAM1 [EC:2.3.2.27]!K08606|3|4.0e-37|159.5|ipu:108267871|meprin B [EC:3.4.24.63]	XP_001648915.2	9.9e-147	seminal metalloprotease 1 [Aedes aegypti]
aae-miR-71-5p	XM_001649695.2	-25.1	0.778413	-43.53	329	-	GO:0003995,GO:0050660,GO:0003995,GO:0050660,GO:0003995,GO:0050660,	K09479|1|3.5e-272|941.4|cqu:CpipJ_CPIJ016451|very long chain acyl-CoA dehydrogenase [EC:1.3.8.9]	XP_019555962.1	0	PREDICTED: very long-chain specific acyl-CoA dehydrogenase, mitochondrial-like [Aedes albopictus]
aae-miR-71-5p	XM_001650167.2	-29.6	0.412509	-25.74	171	-	GO:0016021,GO:0005524,GO:0042626,	K05665|1|0.0e+00|2666.3|cqu:CpipJ_CPIJ001520|ATP-binding cassette, subfamily C (CFTR/MRP), member 1 [EC:7.6.2.3]	XP_001650217.2	0	multidrug resistance-associated protein 1 isoform X2 [Aedes aegypti]
aae-miR-71-5p	XM_001657750.2	-30.6	0.17706	-27.88	172	-	GO:0016021,GO:0016021,GO:0016021,GO:0016021,GO:0005328,GO:0005034,GO:0005328,GO:0005034,GO:0005328,GO:0005034,GO:0005328,GO:0005034,GO:0042065,GO:0019226,GO:0042065,GO:0019226,GO:0042065,GO:0019226,GO:0042065,GO:0019226,	K05039|1|5.0e-272|941.4|dse:Dsec_GM18085|solute carrier family 6 (neurotransmitter transporter, taurine) member 6	XP_001657800.1	0	sodium- and chloride-dependent GABA transporter ine isoform X2 [Aedes aegypti]
aae-miR-71-5p	XM_021843422.1	-30	0.093115	-27.21	170	-	-	-	XP_021699114.1	1.1e-199	uncharacterized protein LOC5575710 isoform X1 [Aedes aegypti]
aae-miR-71-5p	XM_021845337.1	-27.9	0.77551	-26.43	165	-	GO:0008236,GO:0008236,	K23014|1|0.0e+00|1803.1|aag:5569176|inactive dipeptidyl peptidase 10	XP_021701029.1	0	prolyl endopeptidase FAP [Aedes aegypti]
aae-miR-71-5p	XM_021845338.1	-27.9	0.767224	-26.43	165	-	GO:0008236,GO:0008236,	K23014|1|0.0e+00|1803.1|aag:5569176|inactive dipeptidyl peptidase 10	XP_021701029.1	0	prolyl endopeptidase FAP [Aedes aegypti]
aae-miR-71-5p	XM_021847372.1	-30.6	0.282486	-27.88	172	-	GO:0016021,GO:0016021,GO:0016021,GO:0016021,GO:0016021,GO:0005328,GO:0005034,GO:0005328,GO:0005034,GO:0005328,GO:0005034,GO:0005328,GO:0005034,GO:0005328,GO:0005034,GO:0042065,GO:0019226,GO:0042065,GO:0019226,GO:0042065,GO:0019226,GO:0042065,GO:0019226,GO:0042065,GO:0019226,	K05039|1|5.3e-292|1008.4|dme:Dmel_CG15444|solute carrier family 6 (neurotransmitter transporter, taurine) member 6	XP_021703064.1	0	sodium- and chloride-dependent GABA transporter ine isoform X1 [Aedes aegypti]
aae-miR-71-5p	XM_021847373.1	-30.6	0.277833	-27.88	172	-	GO:0016021,GO:0016021,GO:0016021,GO:0016021,GO:0016021,GO:0005328,GO:0005034,GO:0005328,GO:0005034,GO:0005328,GO:0005034,GO:0005328,GO:0005034,GO:0005328,GO:0005034,GO:0042065,GO:0019226,GO:0042065,GO:0019226,GO:0042065,GO:0019226,GO:0042065,GO:0019226,GO:0042065,GO:0019226,	K05039|1|5.2e-292|1008.4|dme:Dmel_CG15444|solute carrier family 6 (neurotransmitter transporter, taurine) member 6	XP_021703064.1	0	sodium- and chloride-dependent GABA transporter ine isoform X1 [Aedes aegypti]
aae-miR-71-5p	XM_021847374.1	-30.6	0.241072	-27.88	172	-	GO:0016021,GO:0016021,GO:0016021,GO:0016021,GO:0016021,GO:0005328,GO:0005034,GO:0005328,GO:0005034,GO:0005328,GO:0005034,GO:0005328,GO:0005034,GO:0005328,GO:0005034,GO:0042065,GO:0019226,GO:0042065,GO:0019226,GO:0042065,GO:0019226,GO:0042065,GO:0019226,GO:0042065,GO:0019226,	K05039|1|4.5e-292|1008.4|dme:Dmel_CG15444|solute carrier family 6 (neurotransmitter transporter, taurine) member 6	XP_021703064.1	0	sodium- and chloride-dependent GABA transporter ine isoform X1 [Aedes aegypti]
aae-miR-71-5p	XM_021847375.1	-30.6	0.2379	-27.88	172	-	GO:0016021,GO:0016021,GO:0016021,GO:0016021,GO:0016021,GO:0005328,GO:0005034,GO:0005328,GO:0005034,GO:0005328,GO:0005034,GO:0005328,GO:0005034,GO:0005328,GO:0005034,GO:0042065,GO:0019226,GO:0042065,GO:0019226,GO:0042065,GO:0019226,GO:0042065,GO:0019226,GO:0042065,GO:0019226,	K05039|1|4.4e-292|1008.4|dme:Dmel_CG15444|solute carrier family 6 (neurotransmitter transporter, taurine) member 6	XP_021703064.1	0	sodium- and chloride-dependent GABA transporter ine isoform X1 [Aedes aegypti]
aae-miR-71-5p	XM_021847376.1	-30.6	0.236246	-27.88	172	-	GO:0016021,GO:0016021,GO:0016021,GO:0016021,GO:0016021,GO:0005328,GO:0005034,GO:0005328,GO:0005034,GO:0005328,GO:0005034,GO:0005328,GO:0005034,GO:0005328,GO:0005034,GO:0042065,GO:0019226,GO:0042065,GO:0019226,GO:0042065,GO:0019226,GO:0042065,GO:0019226,GO:0042065,GO:0019226,	K05039|1|4.4e-292|1008.4|dme:Dmel_CG15444|solute carrier family 6 (neurotransmitter transporter, taurine) member 6	XP_021703064.1	0	sodium- and chloride-dependent GABA transporter ine isoform X1 [Aedes aegypti]
aae-miR-71-5p	XM_021847377.1	-30.6	0.229652	-27.88	172	-	GO:0016021,GO:0016021,GO:0016021,GO:0016021,GO:0016021,GO:0005328,GO:0005034,GO:0005328,GO:0005034,GO:0005328,GO:0005034,GO:0005328,GO:0005034,GO:0005328,GO:0005034,GO:0042065,GO:0019226,GO:0042065,GO:0019226,GO:0042065,GO:0019226,GO:0042065,GO:0019226,GO:0042065,GO:0019226,	K05039|1|4.3e-292|1008.4|dme:Dmel_CG15444|solute carrier family 6 (neurotransmitter transporter, taurine) member 6	XP_021703064.1	0	sodium- and chloride-dependent GABA transporter ine isoform X1 [Aedes aegypti]
aae-miR-71-5p	XM_021847378.1	-30.6	0.165956	-27.88	172	-	GO:0016021,GO:0016021,GO:0016021,GO:0016021,GO:0016021,GO:0005328,GO:0005034,GO:0005328,GO:0005034,GO:0005328,GO:0005034,GO:0005328,GO:0005034,GO:0005328,GO:0005034,GO:0042065,GO:0019226,GO:0042065,GO:0019226,GO:0042065,GO:0019226,GO:0042065,GO:0019226,GO:0042065,GO:0019226,	K05039|1|1.0e-290|1003.4|dse:Dsec_GM18085|solute carrier family 6 (neurotransmitter transporter, taurine) member 6	XP_021703064.1	0	sodium- and chloride-dependent GABA transporter ine isoform X1 [Aedes aegypti]
aae-miR-71-5p	XM_021847379.1	-30.6	0.16838	-27.88	172	-	GO:0016021,GO:0016021,GO:0016021,GO:0016021,GO:0016021,GO:0005328,GO:0005034,GO:0005328,GO:0005034,GO:0005328,GO:0005034,GO:0005328,GO:0005034,GO:0005328,GO:0005034,GO:0042065,GO:0019226,GO:0042065,GO:0019226,GO:0042065,GO:0019226,GO:0042065,GO:0019226,GO:0042065,GO:0019226,	K05039|1|1.0e-290|1003.4|dse:Dsec_GM18085|solute carrier family 6 (neurotransmitter transporter, taurine) member 6	XP_021703064.1	0	sodium- and chloride-dependent GABA transporter ine isoform X1 [Aedes aegypti]
aae-miR-71-5p	XM_021847933.1	-29.6	0.417263	-25.74	171	-	GO:0016021,GO:0005524,GO:0042626,	K05665|1|0.0e+00|2653.6|cqu:CpipJ_CPIJ001520|ATP-binding cassette, subfamily C (CFTR/MRP), member 1 [EC:7.6.2.3]	XP_021703625.1	0	multidrug resistance-associated protein 1 isoform X1 [Aedes aegypti]
aae-miR-71-5p	XM_021847934.1	-29.7	0.432274	-27.55	170	-	GO:0016021,GO:0005524,GO:0042626,	K05665|1|0.0e+00|2286.1|cqu:CpipJ_CPIJ001520|ATP-binding cassette, subfamily C (CFTR/MRP), member 1 [EC:7.6.2.3]	XP_021703626.1	0	multidrug resistance-associated protein 1 [Aedes aegypti]
aae-miR-71-5p	XM_021847936.1	-29.7	0.42832	-27.55	170	-	GO:0016021,GO:0005524,GO:0042626,	K05665|1|0.0e+00|2286.1|cqu:CpipJ_CPIJ001520|ATP-binding cassette, subfamily C (CFTR/MRP), member 1 [EC:7.6.2.3]	XP_021703626.1	0	multidrug resistance-associated protein 1 [Aedes aegypti]
aae-miR-71-5p	XM_021849664.1	-27.5	0.70121	-26.62	157	-	GO:0016021,GO:0016021,	K10955|1|3.7e-11|75.5|sdu:111219409|mucin-2	XP_021705356.1	4.1e-291	uncharacterized protein LOC5579909 [Aedes aegypti]
aae-miR-375	XM_001648579.2	-29.4	0.161721	-26.47	174	-	GO:0008270,GO:0008270,	-	XP_001648629.2	3.2e-272	uncharacterized protein LOC5564280 [Aedes aegypti]
aae-miR-375	XM_001648794.2	-27	0.33688	-25.02	164	-	GO:0016021,GO:0016021,GO:0016021,GO:0016021,	K15734|1|1.6e-41|174.9|tut:107366261|all-trans-retinol dehydrogenase (NAD+) [EC:1.1.1.105]	XP_001648844.1	8.8e-180	17-beta-hydroxysteroid dehydrogenase 13 [Aedes aegypti]
aae-miR-375	XM_001649336.2	-28.3	0.189458	-27.14	167	-	GO:0016021,GO:0046854,GO:0046854,	K15759|1|4.3e-198|694.9|aag:5565072|inositol monophosphatase 3 [EC:3.1.3.25 3.1.3.7]	XP_001649386.2	3.4e-197	putative inositol monophosphatase 3 [Aedes aegypti]
aae-miR-375	XM_001649899.2	-26.4	0.337239	-25.38	176	-	GO:0016021,GO:0016021,	K08059|1|5.2e-40|169.5|dpa:109546848|interferon, gamma-inducible protein 30	XP_001649949.1	3.1e-135	GILT-like protein 1 isoform X1 [Aedes aegypti]
aae-miR-375	XM_001650217.3	-26.9	0.529188	-25.33	170	-	-	K04734|1|1.8e-220|770.0|aag:5565922|NF-kappa-B inhibitor alpha	XP_001650267.3	1.4e-219	NF-kappa-B inhibitor cactus isoform X1 [Aedes aegypti]
aae-miR-375	XM_001652707.2	-30.5	0.154698	-29.13	183	-	GO:0003723,GO:0003723,	-	XP_001652757.1	2.9e-282	uncharacterized protein LOC5569178 isoform X7 [Aedes aegypti]
aae-miR-375	XM_001654141.2	-32.3	0.127663	-30.5	174	-	GO:0003676,GO:0003676,GO:0003676,GO:0003676,	K09228|1|4.6e-70|271.2|obi:106874809|KRAB domain-containing zinc finger protein	XP_001654191.2	0	zinc finger protein 836 [Aedes aegypti]
aae-miR-375	XM_001654791.2	-26.7	0.711988	-27.99	176	-	GO:0016021,GO:0016021,GO:0016021,GO:0016021,GO:0004222,GO:0004222,GO:0004222,GO:0004222,GO:0004222,	K08635|1|0.0e+00|1462.2|cqu:CpipJ_CPIJ007383|neprilysin [EC:3.4.24.11]	XP_001654841.2	0	neprilysin-2 [Aedes aegypti]
aae-miR-375	XM_001654922.2	-29.8	0.490915	-28.5	173	-	-	K01528|1|2.4e-52|213.0|amex:103023564|dynamin GTPase [EC:3.6.5.5]!K20358|3|2.1e-51|209.9|pdam:113679087|golgin subfamily A member 2!K13114|5|6.3e-08|65.5|cmk:103178527|pinin	XP_001654972.2	0	SUN domain-containing protein 2 isoform X1 [Aedes aegypti]
aae-miR-375	XM_001655281.2	-28.7	0.156343	-27.56	163	-	GO:0030131,GO:0030131,GO:0030131,GO:0006886,GO:0016192,GO:0006886,GO:0016192,GO:0006886,GO:0016192,	K12398|1|1.3e-215|753.1|aga:AgaP_AGAP001484|AP-3 complex subunit mu	XP_001655331.2	5.4e-240	AP-3 complex subunit mu-1 [Aedes aegypti]
aae-miR-375	XM_001657035.3	-27.8	0.252944	-25.47	173	-	GO:0016021,GO:0005886,GO:0016021,GO:0005886,GO:0016021,GO:0016021,GO:0005886,GO:0005549,GO:0004984,GO:0005549,GO:0004984,GO:0005549,GO:0004984,GO:0005549,GO:0004984,GO:0007165,GO:0007165,GO:0007165,GO:0007165,	K22984|1|2.3e-96|357.1|cqu:CpipJ_CPIJ013754|odorant receptor	NP_001345079.1	4.1e-217	odorant receptor 25 [Aedes aegypti]
aae-miR-375	XM_001657336.2	-25.9	0.453633	-25.58	156	-	GO:0005743,GO:0005743,GO:0005739,GO:0005886,GO:0005743,GO:0005743,GO:0005743,GO:0005743,GO:0005739,GO:0005886,GO:0005743,GO:0005743,GO:0004152,GO:0004152,GO:0004152,GO:0004152,GO:0004152,GO:0004152,GO:0004152,GO:0004152,GO:0006207,GO:0044205,GO:0006207,GO:0044205,GO:0009220,GO:0006207,GO:0044205,GO:0006207,GO:0044205,GO:0006207,GO:0044205,GO:0006207,GO:0044205,GO:0009220,GO:0006207,GO:0044205,GO:…	K00254|1|3.8e-225|784.6|aag:5567371|dihydroorotate dehydrogenase [EC:1.3.5.2]	XP_001657386.1	3e-224	dihydroorotate dehydrogenase (quinone), mitochondrial [Aedes aegypti]
aae-miR-375	XM_001658120.2	-30.8	0.069958	-28.88	172	-	GO:0051723,GO:0051723,GO:0051723,GO:0051723,GO:0051723,GO:0051723,GO:0006482,GO:0006482,GO:0006482,GO:0006482,GO:0006482,GO:0006482,	K13617|1|1.0e-229|800.0|aag:5568805|protein phosphatase methylesterase 1 [EC:3.1.1.89]	XP_001658170.1	8.2e-229	protein phosphatase methylesterase 1 [Aedes aegypti]
aae-miR-375	XM_001658750.2	-30.6	0.231748	-25.7	176	-	-	K22016|1|1.3e-47|196.4|tup:102472440|mucin-3/17	XP_001658800.2	0	mucin-5AC isoform X1 [Aedes aegypti]
aae-miR-375	XM_001659939.2	-28.3	0.202844	-25.5	169	-	GO:0005739,GO:0005739,GO:0005739,GO:0005739,GO:0005739,GO:0051539,GO:0016992,GO:0046872,GO:0051539,GO:0016992,GO:0051539,GO:0016992,GO:0046872,GO:0051539,GO:0016992,GO:0046872,GO:0051539,GO:0016992,GO:0009249,GO:0009107,GO:0009249,GO:0009249,GO:0009249,GO:0009107,GO:0009249,	K03644|1|1.2e-230|803.1|aag:5571879|lipoyl synthase [EC:2.8.1.8]	XP_001659989.1	9.4e-230	lipoyl synthase, mitochondrial [Aedes aegypti]
aae-miR-375	XM_001663786.2	-30.7	0.078417	-26.93	167	-	GO:0030176,GO:0016021,GO:0016021,GO:0016021,GO:0030176,GO:0016021,GO:0016021,GO:0016021,GO:0102336,GO:0102337,GO:0102338,GO:0009922,GO:0102756,GO:0102336,GO:0102337,GO:0102338,GO:0102756,GO:0102336,GO:0102337,GO:0102338,GO:0102756,GO:0102336,GO:0102337,GO:0102338,GO:0102756,GO:0102336,GO:0102337,GO:0102338,GO:0009922,GO:0102756,GO:0102336,GO:0102337,GO:0102338,GO:0102756,GO:0102336,GO:0102337,GO:…	K10249|1|4.5e-42|176.8|nvl:108559523|elongation of very long chain fatty acids protein 4 [EC:2.3.1.199]	XP_001663836.1	1.2e-150	elongation of very long chain fatty acids protein 1 [Aedes aegypti]
aae-miR-375	XM_011494678.2	-27.6	0.534105	-25.28	175	-	GO:0016021,GO:0016021,GO:0005524,GO:0016887,GO:0005524,GO:0016887,GO:0055085,GO:0055085,	K21396|1|0.0e+00|1387.1|aag:23687419|ATP-binding cassette, subfamily G (WHITE), eye pigment precursor transporter	XP_011492980.2	0	protein white isoform X2 [Aedes aegypti]
aae-miR-375	XM_021837275.1	-29.4	0.232635	-25.45	169	-	-	-	XP_021692967.1	8.3e-186	uncharacterized protein LOC5569126 isoform X1 [Aedes aegypti]
aae-miR-375	XM_021837282.1	-29.4	0.25716	-25.45	169	-	-	-	XP_021692974.1	1.6e-182	uncharacterized protein LOC5569126 isoform X2 [Aedes aegypti]
aae-miR-375	XM_021837289.1	-29.4	0.230639	-25.45	169	-	-	-	XP_021692981.1	4.4e-179	uncharacterized protein LOC5569126 isoform X3 [Aedes aegypti]
aae-miR-375	XM_021837366.1	-28.3	0.768029	-43.48	330	-	-	K17576|1|0.0e+00|4243.0|aag:5563615|protein phosphatase 1 regulatory subunit 37	XP_021693058.1	0	uncharacterized protein LOC5563615 isoform X1 [Aedes aegypti]
aae-miR-375	XM_021837367.1	-28.3	0.766431	-43.48	330	-	-	K17576|1|0.0e+00|4243.0|aag:5563615|protein phosphatase 1 regulatory subunit 37	XP_021693058.1	0	uncharacterized protein LOC5563615 isoform X1 [Aedes aegypti]
aae-miR-375	XM_021837368.1	-28.3	0.767919	-43.48	330	-	-	K17576|1|0.0e+00|4236.8|aag:5563615|protein phosphatase 1 regulatory subunit 37	XP_021693060.1	0	uncharacterized protein LOC5563615 isoform X2 [Aedes aegypti]
aae-miR-375	XM_021837440.1	-29.4	0.51478	-26.4	168	-	GO:0020037,GO:0004601,GO:0020037,GO:0004601,GO:0006979,GO:0006979,	K19511|1|0.0e+00|3809.2|aag:5566459|peroxidase [EC:1.11.1.7]	XP_021693132.1	0	uncharacterized protein LOC5566459 [Aedes aegypti]
aae-miR-375	XM_021838046.1	-27	0.519784	-25.63	151	-	-	K06106|1|0.0e+00|1148.3|aag:110674164|cortactin	XP_021693738.1	0	src substrate cortactin-like isoform X1 [Aedes aegypti]
aae-miR-375	XM_021838047.1	-27	0.52329	-25.63	151	-	-	K06106|1|0.0e+00|1148.3|aag:110674164|cortactin	XP_021693738.1	0	src substrate cortactin-like isoform X1 [Aedes aegypti]
aae-miR-375	XM_021838048.1	-27	0.502626	-25.63	151	-	-	K06106|1|1.2e-274|949.9|aag:110674164|cortactin	XP_021693740.1	5.0e-310	src substrate cortactin-like isoform X2 [Aedes aegypti]
aae-miR-375	XM_021838100.1	-26.4	0.260337	-25.38	176	-	GO:0016021,GO:0016021,	K08059|1|4.5e-39|166.0|dpa:109546848|interferon, gamma-inducible protein 30	XP_021693792.1	2.4e-127	GILT-like protein 1 isoform X2 [Aedes aegypti]
aae-miR-375	XM_021838473.1	-26.7	0.758689	-26.25	166	-	-	K19613|1|0.0e+00|1113.6|aag:5565080|leucine-rich repeat protein SHOC2	XP_021694165.1	0	leucine-rich repeat protein soc-2 homolog [Aedes aegypti]
aae-miR-375	XM_021838474.1	-26.7	0.753657	-26.25	166	-	-	K19613|1|0.0e+00|1113.6|aag:5565080|leucine-rich repeat protein SHOC2	XP_021694165.1	0	leucine-rich repeat protein soc-2 homolog [Aedes aegypti]
aae-miR-375	XM_021838904.1	-27.5	0.475636	-26.74	157	-	GO:0005634,GO:0005634,GO:0005634,GO:0046983,GO:0046983,GO:0046983,GO:0006355,GO:0006355,GO:0006355,	K09098|1|0.0e+00|1206.8|aag:5565125|neuronal PAS domain-containing protein 1/3	XP_021694596.1	0	protein trachealess [Aedes aegypti]
aae-miR-375	XM_021838905.1	-27.5	0.40306	-26.74	157	-	GO:0005634,GO:0005634,GO:0005634,GO:0046983,GO:0046983,GO:0046983,GO:0006355,GO:0006355,GO:0006355,	K09098|1|0.0e+00|1206.8|aag:5565125|neuronal PAS domain-containing protein 1/3	XP_021694596.1	0	protein trachealess [Aedes aegypti]
aae-miR-375	XM_021839284.1	-29.4	0.418611	-50.66	340	-	-	K01530|1|0.0e+00|2814.6|aag:5576498|phospholipid-translocating ATPase [EC:7.6.2.1]	XP_021694976.1	0	probable phospholipid-transporting ATPase IF isoform X1 [Aedes aegypti]
aae-miR-375	XM_021839285.1	-29.4	0.417341	-50.66	340	-	-	K01530|1|0.0e+00|2796.5|aag:5576498|phospholipid-translocating ATPase [EC:7.6.2.1]	XP_021694977.1	0	probable phospholipid-transporting ATPase IF isoform X2 [Aedes aegypti]
aae-miR-375	XM_021839598.1	-26.4	0.780504	-44.03	312	-	GO:0030136,GO:0005769,GO:0010008,GO:0005794,GO:0030897,GO:0005770,GO:0005764,GO:0030136,GO:0005769,GO:0010008,GO:0005794,GO:0030897,GO:0005770,GO:0005764,GO:0005623,GO:0042132,GO:0006886,GO:0035542,GO:0042144,GO:0016192,GO:0006886,GO:0035542,GO:0042144,GO:0016192,GO:0005975,GO:0006886,GO:0016192,	K20184|1|0.0e+00|2501.9|aag:5568842|vacuolar protein sorting-associated protein 41	XP_021695290.1	0	vacuolar protein sorting-associated protein 41 homolog [Aedes aegypti]
aae-miR-375	XM_021839649.1	-29.7	0.338738	-43.33	317	-	GO:0005886,GO:0005886,GO:0016021,GO:0005886,GO:0005509,GO:0005509,GO:0005509,GO:0007156,GO:0007156,GO:0007156,	K16506|1|8.0e-107|393.3|epa:110233247|protocadherin Fat 1/2/3	XP_021695341.1	0	LOW QUALITY PROTEIN: neural-cadherin-like [Aedes aegypti]
aae-miR-375	XM_021840070.1	-25.4	0.766704	-44.68	324	-	GO:0005623,GO:0016021,GO:0005623,GO:0016021,GO:0005484,GO:0000149,GO:0005484,GO:0000149,GO:0006886,GO:0017157,GO:0016192,GO:0006886,GO:0017157,GO:0016192,	K04560|1|2.7e-141|506.9|aga:AgaP_AGAP007698|syntaxin 1A	XP_019538256.1	5.7e-157	PREDICTED: syntaxin-1A isoform X5 [Aedes albopictus]
aae-miR-375	XM_021840562.1	-30.6	0.228233	-25.7	176	-	-	K22016|1|1.3e-47|196.4|tup:102472440|mucin-3/17	XP_021696254.1	0	mucin-5AC isoform X2 [Aedes aegypti]
aae-miR-375	XM_021841977.1	-27.5	0.767194	-25.75	169	-	-	-	XP_021697669.1	0	uncharacterized protein LOC5564953 isoform X1 [Aedes aegypti]
aae-miR-375	XM_021841978.1	-27.5	0.767948	-25.75	169	-	-	-	XP_021697669.1	0	uncharacterized protein LOC5564953 isoform X1 [Aedes aegypti]
aae-miR-375	XM_021841979.1	-27.5	0.725873	-25.75	169	-	-	-	XP_021697669.1	0	uncharacterized protein LOC5564953 isoform X1 [Aedes aegypti]
aae-miR-375	XM_021841980.1	-27.5	0.756966	-25.75	169	-	-	-	XP_021697669.1	0	uncharacterized protein LOC5564953 isoform X1 [Aedes aegypti]
aae-miR-375	XM_021841981.1	-27.5	0.763767	-25.75	169	-	-	-	XP_021697673.1	0	uncharacterized protein LOC5564953 isoform X2 [Aedes aegypti]
aae-miR-375	XM_021841982.1	-27.5	0.763548	-25.75	169	-	-	-	XP_021697674.1	0	uncharacterized protein LOC5564953 isoform X3 [Aedes aegypti]
aae-miR-375	XM_021841983.1	-27.5	0.719884	-25.75	169	-	GO:0016021,	K13172|1|9.5e-06|57.8|tmu:101354822|serine/arginine repetitive matrix protein 2	XP_021697675.1	0	uncharacterized protein LOC5564953 isoform X4 [Aedes aegypti]
aae-miR-375	XM_021842025.1	-29.6	0.585316	-27.32	171	-	-	K12613|1|3.6e-10|73.2|mde:101892350|mRNA-decapping enzyme subunit 2 [EC:3.6.1.62]	XP_021697717.1	0	uncharacterized protein LOC5574982 isoform X1 [Aedes aegypti]
aae-miR-375	XM_021842027.1	-29.6	0.583025	-27.32	171	-	-	K12613|1|3.6e-10|73.2|mde:101892350|mRNA-decapping enzyme subunit 2 [EC:3.6.1.62]	XP_021697717.1	0	uncharacterized protein LOC5574982 isoform X1 [Aedes aegypti]
aae-miR-375	XM_021842029.1	-29.6	0.576646	-27.32	171	-	-	K12613|1|3.5e-10|73.2|mde:101892350|mRNA-decapping enzyme subunit 2 [EC:3.6.1.62]	XP_021697717.1	0	uncharacterized protein LOC5574982 isoform X1 [Aedes aegypti]
aae-miR-375	XM_021842032.1	-29.6	0.58245	-27.32	171	-	-	K12613|1|3.6e-10|73.2|mde:101892350|mRNA-decapping enzyme subunit 2 [EC:3.6.1.62]	XP_021697717.1	0	uncharacterized protein LOC5574982 isoform X1 [Aedes aegypti]
aae-miR-375	XM_021842040.1	-29.6	0.594169	-27.32	171	-	-	K12613|1|3.7e-10|73.2|mde:101892350|mRNA-decapping enzyme subunit 2 [EC:3.6.1.62]	XP_021697717.1	0	uncharacterized protein LOC5574982 isoform X1 [Aedes aegypti]
aae-miR-375	XM_021842044.1	-29.6	0.561746	-27.32	171	-	-	K12613|1|3.4e-10|73.2|mde:101892350|mRNA-decapping enzyme subunit 2 [EC:3.6.1.62]	XP_021697717.1	0	uncharacterized protein LOC5574982 isoform X1 [Aedes aegypti]
aae-miR-375	XM_021842192.1	-28.5	0.67224	-30.26	184	-	GO:0020037,GO:0004601,GO:0020037,GO:0004601,GO:0020037,GO:0004601,GO:0006979,GO:0006979,GO:0006979,	K19511|1|0.0e+00|3136.3|aag:5575117|peroxidase [EC:1.11.1.7]	XP_021697884.1	0	peroxidasin isoform X1 [Aedes aegypti]
aae-miR-375	XM_021842193.1	-28.5	0.656494	-30.26	184	-	GO:0020037,GO:0004601,GO:0020037,GO:0004601,GO:0020037,GO:0004601,GO:0006979,GO:0006979,GO:0006979,	K19511|1|0.0e+00|3136.3|aag:5575117|peroxidase [EC:1.11.1.7]	XP_021697884.1	0	peroxidasin isoform X1 [Aedes aegypti]
aae-miR-375	XM_021842195.1	-28.5	0.666211	-30.26	184	-	GO:0020037,GO:0004601,GO:0020037,GO:0004601,GO:0020037,GO:0004601,GO:0006979,GO:0006979,GO:0006979,	K19511|1|0.0e+00|3136.3|aag:5575117|peroxidase [EC:1.11.1.7]	XP_021697884.1	0	peroxidasin isoform X1 [Aedes aegypti]
aae-miR-375	XM_021842196.1	-28.5	0.652191	-30.26	184	-	GO:0020037,GO:0004601,GO:0020037,GO:0004601,GO:0020037,GO:0004601,GO:0006979,GO:0006979,GO:0006979,	K19511|1|0.0e+00|3136.3|aag:5575117|peroxidase [EC:1.11.1.7]	XP_021697884.1	0	peroxidasin isoform X1 [Aedes aegypti]
aae-miR-375	XM_021842197.1	-28.5	0.634102	-30.26	184	-	GO:0020037,GO:0004601,GO:0020037,GO:0004601,GO:0020037,GO:0004601,GO:0006979,GO:0006979,GO:0006979,	K19511|1|0.0e+00|3136.3|aag:5575117|peroxidase [EC:1.11.1.7]	XP_021697884.1	0	peroxidasin isoform X1 [Aedes aegypti]
aae-miR-375	XM_021842198.1	-28.5	0.631213	-30.26	184	-	GO:0020037,GO:0004601,GO:0020037,GO:0004601,GO:0020037,GO:0004601,GO:0006979,GO:0006979,GO:0006979,	K19511|1|0.0e+00|3136.3|aag:5575117|peroxidase [EC:1.11.1.7]	XP_021697884.1	0	peroxidasin isoform X1 [Aedes aegypti]
aae-miR-375	XM_021842199.1	-28.5	0.66346	-30.26	184	-	GO:0005615,GO:0005615,GO:0020037,GO:0004601,GO:0020037,GO:0004601,GO:0020037,GO:0004601,GO:0006979,GO:0006979,GO:0006979,	K19511|1|0.0e+00|2203.7|aag:5575117|peroxidase [EC:1.11.1.7]	XP_021697891.1	0	peroxidasin isoform X2 [Aedes aegypti]
aae-miR-375	XM_021845343.1	-30.5	0.173985	-29.13	183	-	-	-	XP_021701035.1	3.2e-290	uncharacterized protein LOC5569178 isoform X1 [Aedes aegypti]
aae-miR-375	XM_021845344.1	-30.5	0.145471	-29.13	183	-	-	-	XP_021701035.1	2.7e-290	uncharacterized protein LOC5569178 isoform X1 [Aedes aegypti]
aae-miR-375	XM_021845345.1	-30.5	0.14662	-29.13	183	-	-	-	XP_021701035.1	2.7e-290	uncharacterized protein LOC5569178 isoform X1 [Aedes aegypti]
aae-miR-375	XM_021845347.1	-30.5	0.160263	-29.13	183	-	-	-	XP_021701035.1	3e-290	uncharacterized protein LOC5569178 isoform X1 [Aedes aegypti]
aae-miR-375	XM_021845348.1	-30.5	0.1578	-29.13	183	-	GO:0003723,GO:0003723,	-	XP_021701040.1	3.2e-289	uncharacterized protein LOC5569178 isoform X2 [Aedes aegypti]
aae-miR-375	XM_021845349.1	-30.5	0.157041	-29.13	183	-	GO:0003723,GO:0003723,	-	XP_021701041.1	6.7e-287	uncharacterized protein LOC5569178 isoform X3 [Aedes aegypti]
aae-miR-375	XM_021845350.1	-30.5	0.154508	-29.13	183	-	GO:0003723,GO:0003723,	-	XP_021701042.1	1.4e-284	uncharacterized protein LOC5569178 isoform X4 [Aedes aegypti]
aae-miR-375	XM_021845351.1	-30.5	0.156092	-29.13	183	-	-	-	XP_021701043.1	9.9e-283	uncharacterized protein LOC5569178 isoform X5 [Aedes aegypti]
aae-miR-375	XM_021845352.1	-30.5	0.155712	-29.13	183	-	-	-	XP_021701044.1	1.1e-281	uncharacterized protein LOC5569178 isoform X6 [Aedes aegypti]
aae-miR-375	XM_021845353.1	-30.5	0.154001	-29.13	183	-	-	-	XP_021701045.1	4.7e-277	uncharacterized protein LOC5569178 isoform X8 [Aedes aegypti]
aae-miR-375	XM_021845354.1	-30.5	0.153239	-29.13	183	-	GO:0003723,GO:0003723,	-	XP_021701046.1	9.8e-275	uncharacterized protein LOC5569178 isoform X9 [Aedes aegypti]
aae-miR-375	XM_021846096.1	-29	0.382583	-28.3	179	-	-	K21841|1|2.5e-274|949.5|haw:110374003|TBC1 domain family member 24	XP_021701788.1	0	TBC1 domain family member 24 isoform X2 [Aedes aegypti]
aae-miR-375	XM_021846097.1	-29	0.376523	-28.3	179	-	-	K21841|1|2.5e-274|949.5|haw:110374003|TBC1 domain family member 24	XP_021701788.1	0	TBC1 domain family member 24 isoform X2 [Aedes aegypti]
aae-miR-375	XM_021846098.1	-29	0.376781	-28.3	179	-	-	K21841|1|2.5e-274|949.5|haw:110374003|TBC1 domain family member 24	XP_021701788.1	0	TBC1 domain family member 24 isoform X2 [Aedes aegypti]
aae-miR-375	XM_021847684.1	-29.8	0.504063	-28.5	173	-	-	K01528|1|2.5e-52|213.0|amex:103023564|dynamin GTPase [EC:3.6.5.5]!K20358|3|2.1e-51|209.9|pdam:113679087|golgin subfamily A member 2!K13114|5|6.5e-08|65.5|cmk:103178527|pinin	XP_021703376.1	0	SUN domain-containing ossification factor isoform X2 [Aedes aegypti]
aae-miR-375	XM_021847685.1	-29.8	0.500663	-28.5	173	-	-	K01528|1|2.5e-52|213.0|amex:103023564|dynamin GTPase [EC:3.6.5.5]!K20358|3|2.1e-51|209.9|pdam:113679087|golgin subfamily A member 2!K13114|5|6.4e-08|65.5|cmk:103178527|pinin	XP_021703376.1	0	SUN domain-containing ossification factor isoform X2 [Aedes aegypti]
aae-miR-375	XM_021847687.1	-29.8	0.495439	-28.5	173	-	-	K01528|1|2.5e-52|213.0|amex:103023564|dynamin GTPase [EC:3.6.5.5]!K20358|3|2.1e-51|209.9|pdam:113679087|golgin subfamily A member 2!K13114|5|6.3e-08|65.5|cmk:103178527|pinin	XP_021703376.1	0	SUN domain-containing ossification factor isoform X2 [Aedes aegypti]
aae-miR-375	XM_021847688.1	-29.8	0.490483	-28.5	173	-	-	K01528|1|2.4e-52|213.0|amex:103023564|dynamin GTPase [EC:3.6.5.5]!K20358|3|2.1e-51|209.9|pdam:113679087|golgin subfamily A member 2!K13114|5|6.3e-08|65.5|cmk:103178527|pinin	XP_021703376.1	0	SUN domain-containing ossification factor isoform X2 [Aedes aegypti]
aae-miR-375	XM_021847689.1	-29.8	0.499398	-28.5	173	-	-	K01528|1|2.5e-52|213.0|amex:103023564|dynamin GTPase [EC:3.6.5.5]!K20358|3|2.1e-51|209.9|pdam:113679087|golgin subfamily A member 2!K13114|5|6.4e-08|65.5|cmk:103178527|pinin	XP_021703376.1	0	SUN domain-containing ossification factor isoform X2 [Aedes aegypti]
aae-miR-375	XM_021847690.1	-29.8	0.494158	-28.5	173	-	-	K01528|1|2.5e-52|213.0|amex:103023564|dynamin GTPase [EC:3.6.5.5]!K20358|3|2.1e-51|209.9|pdam:113679087|golgin subfamily A member 2!K13114|5|6.3e-08|65.5|cmk:103178527|pinin	XP_021703376.1	0	SUN domain-containing ossification factor isoform X2 [Aedes aegypti]
aae-miR-375	XM_021847691.1	-29.8	0.495439	-28.5	173	-	-	K01528|1|2.5e-52|213.0|amex:103023564|dynamin GTPase [EC:3.6.5.5]!K20358|3|2.1e-51|209.9|pdam:113679087|golgin subfamily A member 2!K13114|5|6.3e-08|65.5|cmk:103178527|pinin	XP_021703376.1	0	SUN domain-containing ossification factor isoform X2 [Aedes aegypti]
aae-miR-375	XM_021847692.1	-29.8	0.490148	-28.5	173	-	-	K01528|1|2.4e-52|213.0|amex:103023564|dynamin GTPase [EC:3.6.5.5]!K20358|3|2.1e-51|209.9|pdam:113679087|golgin subfamily A member 2!K13114|5|6.3e-08|65.5|cmk:103178527|pinin	XP_021703376.1	0	SUN domain-containing ossification factor isoform X2 [Aedes aegypti]
aae-miR-375	XM_021847840.1	-30.2	0.343018	-29.06	180	-	GO:0016021,GO:0016021,GO:0022857,GO:0022857,GO:0008643,	K08145|1|1.4e-52|213.4|phu:Phum_PHUM498180|MFS transporter, SP family, solute carrier family 2 (facilitated glucose transporter), member 8!K14258|2|3.1e-52|212.2|prap:110999748|facilitated trehalose transporter	XP_019530751.2	0	PREDICTED: uncharacterized protein LOC109402513 [Aedes albopictus]
aae-miR-375	XM_021847841.1	-30.2	0.340212	-29.06	180	-	GO:0016021,GO:0016021,GO:0022857,GO:0022857,GO:0008643,	K08145|1|1.4e-52|213.4|phu:Phum_PHUM498180|MFS transporter, SP family, solute carrier family 2 (facilitated glucose transporter), member 8!K14258|2|3.1e-52|212.2|prap:110999748|facilitated trehalose transporter	XP_019530751.2	0	PREDICTED: uncharacterized protein LOC109402513 [Aedes albopictus]
aae-miR-375	XM_021847842.1	-30.2	0.334668	-29.06	180	-	GO:0016021,GO:0016021,GO:0022857,GO:0022857,GO:0008643,	K08145|1|1.3e-52|213.4|phu:Phum_PHUM498180|MFS transporter, SP family, solute carrier family 2 (facilitated glucose transporter), member 8!K14258|2|3.0e-52|212.2|prap:110999748|facilitated trehalose transporter	XP_019530751.2	0	PREDICTED: uncharacterized protein LOC109402513 [Aedes albopictus]
aae-miR-375	XM_021847843.1	-30.2	0.331147	-29.06	180	-	GO:0016021,GO:0016021,GO:0022857,GO:0022857,GO:0008643,	K08145|1|1.3e-52|213.4|phu:Phum_PHUM498180|MFS transporter, SP family, solute carrier family 2 (facilitated glucose transporter), member 8!K14258|2|3.0e-52|212.2|prap:110999748|facilitated trehalose transporter	XP_019530751.2	0	PREDICTED: uncharacterized protein LOC109402513 [Aedes albopictus]
aae-miR-375	XM_021848018.1	-27	0.747116	-25.27	168	-	GO:0016021,GO:0016021,	K16680|1|1.7e-30|139.8|dwi:6641639|echinoid	XP_021703710.1	0	irregular chiasm C-roughest protein [Aedes aegypti]
aae-miR-375	XM_021848083.1	-28.3	0.165736	-27.14	167	-	GO:0016021,GO:0046854,GO:0046854,	K15759|1|3.0e-195|685.3|aag:5565072|inositol monophosphatase 3 [EC:3.1.3.25 3.1.3.7]	XP_021703775.1	3.6e-198	putative inositol monophosphatase 3 [Aedes aegypti]
aae-miR-375	XM_021848127.1	-26.9	0.475033	-25.33	170	-	-	K04734|1|7.4e-207|724.5|aag:5565922|NF-kappa-B inhibitor alpha	XP_001650267.3	5.9e-206	NF-kappa-B inhibitor cactus isoform X1 [Aedes aegypti]
aae-miR-375	XM_021848333.1	-28.1	0.583599	-25.67	173	-	GO:0005737,GO:0005634,GO:0003677,GO:0003700,	K09254|1|0.0e+00|1433.7|cqu:CpipJ_CPIJ002469|c-Rel proto-oncogene protein	XP_021704024.1	0	embryonic polarity protein dorsal isoform X1 [Aedes aegypti]
aae-miR-375	XM_021849365.1	-30.8	0.131378	-27.14	171	-	GO:0016021,GO:0016021,	K10168|1|2.7e-09|68.6|gja:107121624|toll-like receptor 5!K13023|2|1.3e-08|66.2|hcq:109520605|carboxypeptidase N regulatory subunit!K06260|4|2.3e-08|65.5|phyp:113547068|platelet glycoprotein V!K05401|5|5.1e-08|64.3|myi:110463571|toll-like receptor 3	XP_021705057.1	5.5e-230	phospholipase A2 inhibitor [Aedes aegypti]
aae-miR-375	XM_021849366.1	-30.8	0.078914	-27.14	171	-	GO:0016021,GO:0016021,	K10168|1|1.8e-09|68.6|gja:107121624|toll-like receptor 5!K13023|2|8.9e-09|66.2|hcq:109520605|carboxypeptidase N regulatory subunit!K06260|4|1.5e-08|65.5|phyp:113547068|platelet glycoprotein V!K05401|5|3.4e-08|64.3|myi:110463571|toll-like receptor 3	XP_021705057.1	3.6e-230	phospholipase A2 inhibitor [Aedes aegypti]
aae-miR-375	XM_021851490.1	-29.1	0.633191	-41.34	313	-	GO:0005887,GO:0005524,GO:0043559,GO:0043560,GO:0005009,GO:0046872,GO:0043548,GO:0071469,GO:0008286,GO:0046777,GO:0051290,	K04527|1|0.0e+00|1423.7|aga:AgaP_AGAP012424|insulin receptor [EC:2.7.10.1]	XP_021707182.1	0	insulin-like receptor isoform X1 [Aedes aegypti]
aae-miR-375	XM_021851491.1	-29.1	0.627056	-41.34	313	-	GO:0005887,GO:0005524,GO:0043559,GO:0043560,GO:0005009,GO:0046872,GO:0043548,GO:0071469,GO:0008286,GO:0046777,GO:0051290,	K04527|1|0.0e+00|1423.7|aga:AgaP_AGAP012424|insulin receptor [EC:2.7.10.1]	XP_021707182.1	0	insulin-like receptor isoform X1 [Aedes aegypti]
aae-miR-375	XM_021851492.1	-29.1	0.606713	-41.34	313	-	GO:0005887,GO:0005524,GO:0043559,GO:0043560,GO:0005009,GO:0046872,GO:0043548,GO:0071469,GO:0008286,GO:0046777,GO:0051290,	K04527|1|0.0e+00|1423.7|aga:AgaP_AGAP012424|insulin receptor [EC:2.7.10.1]	XP_021707182.1	0	insulin-like receptor isoform X1 [Aedes aegypti]
aae-miR-375	XM_021851493.1	-29.1	0.58823	-41.34	313	-	GO:0005887,GO:0005524,GO:0043559,GO:0043560,GO:0005009,GO:0046872,GO:0043548,GO:0071469,GO:0008286,GO:0046777,GO:0051290,	K04527|1|0.0e+00|1423.7|aga:AgaP_AGAP012424|insulin receptor [EC:2.7.10.1]	XP_021707182.1	0	insulin-like receptor isoform X1 [Aedes aegypti]
aae-miR-375	XM_021851494.1	-27.3	0.796615	-41.34	313	-	GO:0005887,GO:0005524,GO:0043559,GO:0043560,GO:0005009,GO:0046872,GO:0043548,GO:0071469,GO:0008286,GO:0046777,GO:0051290,	K04527|1|0.0e+00|1423.7|aga:AgaP_AGAP012424|insulin receptor [EC:2.7.10.1]	XP_021707186.1	0	insulin-like receptor isoform X2 [Aedes aegypti]
aae-miR-375	XM_021851954.1	-25.5	0.549278	-44.23	305	-	GO:0003676,GO:0003676,GO:0003676,GO:0003676,	K09228|1|7.4e-49|199.1|ccar:109070582|KRAB domain-containing zinc finger protein	XP_021707646.1	5.2e-270	gastrula zinc finger protein XlCGF57.1 [Aedes aegypti]
aae-miR-375	XM_021852071.1	-29.3	0.58193	-28.13	173	-	GO:0005576,GO:0031012,GO:0008023,GO:0005730,GO:0005703,GO:0008023,GO:0035327,GO:0005576,GO:0031012,GO:0008061,GO:0008061,GO:0005201,GO:0003682,GO:0070063,GO:0008061,GO:0008061,GO:0005201,GO:0006030,GO:0006030,GO:0006368,GO:0097150,GO:0032968,GO:0043620,GO:0042795,GO:0006368,GO:0048190,GO:0006030,GO:0006030,	K15183|1|0.0e+00|1546.6|aag:5567364|RNA polymerase II elongation factor ELL	KXJ80080.1	2e-232	hypothetical protein RP20_CCG026882, partial [Aedes albopictus]
aae-miR-375	XM_021852072.1	-29.3	0.587299	-28.13	173	-	GO:0005576,GO:0031012,GO:0008023,GO:0005730,GO:0005703,GO:0008023,GO:0035327,GO:0005576,GO:0031012,GO:0008061,GO:0008061,GO:0005201,GO:0003682,GO:0070063,GO:0008061,GO:0008061,GO:0005201,GO:0006030,GO:0006030,GO:0006368,GO:0097150,GO:0032968,GO:0043620,GO:0042795,GO:0006368,GO:0048190,GO:0006030,GO:0006030,	K15183|1|0.0e+00|1546.6|aag:5567364|RNA polymerase II elongation factor ELL	KXJ80080.1	2e-232	hypothetical protein RP20_CCG026882, partial [Aedes albopictus]
aae-miR-375	XM_021852074.1	-29.3	0.589516	-28.13	173	-	GO:0005576,GO:0031012,GO:0008023,GO:0005730,GO:0005703,GO:0008023,GO:0035327,GO:0005576,GO:0031012,GO:0008061,GO:0008061,GO:0005201,GO:0003682,GO:0070063,GO:0008061,GO:0008061,GO:0005201,GO:0006030,GO:0006030,GO:0006368,GO:0097150,GO:0032968,GO:0043620,GO:0042795,GO:0006368,GO:0048190,GO:0006030,GO:0006030,	K15183|1|0.0e+00|1546.6|aag:5567364|RNA polymerase II elongation factor ELL	KXJ80080.1	2e-232	hypothetical protein RP20_CCG026882, partial [Aedes albopictus]
aae-miR-375	XM_021852075.1	-29.3	0.573163	-28.13	173	-	GO:0005576,GO:0031012,GO:0008023,GO:0005730,GO:0005703,GO:0008023,GO:0035327,GO:0005576,GO:0031012,GO:0008061,GO:0008061,GO:0005201,GO:0003682,GO:0070063,GO:0008061,GO:0008061,GO:0005201,GO:0006030,GO:0006030,GO:0006368,GO:0097150,GO:0032968,GO:0043620,GO:0042795,GO:0006368,GO:0048190,GO:0006030,GO:0006030,	K15183|1|0.0e+00|1546.6|aag:5567364|RNA polymerase II elongation factor ELL	KXJ80080.1	1.9e-232	hypothetical protein RP20_CCG026882, partial [Aedes albopictus]
aae-miR-375	XM_021852076.1	-29.3	0.572777	-28.13	173	-	GO:0005576,GO:0031012,GO:0008023,GO:0005730,GO:0005703,GO:0008023,GO:0035327,GO:0005576,GO:0031012,GO:0008061,GO:0008061,GO:0005201,GO:0003682,GO:0070063,GO:0008061,GO:0008061,GO:0005201,GO:0006030,GO:0006030,GO:0006368,GO:0097150,GO:0032968,GO:0043620,GO:0042795,GO:0006368,GO:0048190,GO:0006030,GO:0006030,	K15183|1|0.0e+00|1546.6|aag:5567364|RNA polymerase II elongation factor ELL	KXJ80080.1	1.9e-232	hypothetical protein RP20_CCG026882, partial [Aedes albopictus]
aae-miR-375	XM_021852077.1	-29.3	0.571325	-28.13	173	-	GO:0005576,GO:0031012,GO:0008023,GO:0005730,GO:0005703,GO:0008023,GO:0035327,GO:0005576,GO:0031012,GO:0008061,GO:0008061,GO:0005201,GO:0003682,GO:0070063,GO:0008061,GO:0008061,GO:0005201,GO:0006030,GO:0006030,GO:0006368,GO:0097150,GO:0032968,GO:0043620,GO:0042795,GO:0006368,GO:0048190,GO:0006030,GO:0006030,	K15183|1|0.0e+00|1546.6|aag:5567364|RNA polymerase II elongation factor ELL	KXJ80080.1	1.9e-232	hypothetical protein RP20_CCG026882, partial [Aedes albopictus]
aae-miR-375	XM_021852078.1	-29.3	0.567376	-28.13	173	-	GO:0005576,GO:0031012,GO:0008023,GO:0005730,GO:0005703,GO:0008023,GO:0035327,GO:0005576,GO:0031012,GO:0008061,GO:0008061,GO:0005201,GO:0003682,GO:0070063,GO:0008061,GO:0008061,GO:0005201,GO:0006030,GO:0006030,GO:0006368,GO:0097150,GO:0032968,GO:0043620,GO:0042795,GO:0006368,GO:0048190,GO:0006030,GO:0006030,	K15183|1|0.0e+00|1546.6|aag:5567364|RNA polymerase II elongation factor ELL	KXJ80080.1	1.9e-232	hypothetical protein RP20_CCG026882, partial [Aedes albopictus]
aae-miR-375	XM_021852079.1	-29.3	0.565508	-28.13	173	-	GO:0005576,GO:0031012,GO:0008023,GO:0005730,GO:0005703,GO:0008023,GO:0035327,GO:0005576,GO:0031012,GO:0008061,GO:0008061,GO:0005201,GO:0003682,GO:0070063,GO:0008061,GO:0008061,GO:0005201,GO:0006030,GO:0006030,GO:0006368,GO:0097150,GO:0032968,GO:0043620,GO:0042795,GO:0006368,GO:0048190,GO:0006030,GO:0006030,	K15183|1|0.0e+00|1546.6|aag:5567364|RNA polymerase II elongation factor ELL	KXJ80080.1	1.9e-232	hypothetical protein RP20_CCG026882, partial [Aedes albopictus]
aae-miR-375	XM_021852080.1	-29.3	0.574223	-28.13	173	-	GO:0008023,GO:0006368,	K15183|1|2.7e-296|1023.5|aag:5567364|RNA polymerase II elongation factor ELL	EAT42435.1	0	AAEL006021-PA [Aedes aegypti]
aae-miR-375	XM_021852081.1	-29.3	0.581977	-28.13	173	-	GO:0008023,GO:0006368,	K15183|1|2.7e-296|1023.5|aag:5567364|RNA polymerase II elongation factor ELL	EAT42435.1	0	AAEL006021-PA [Aedes aegypti]
aae-miR-375	XM_021852082.1	-29.3	0.565262	-28.13	173	-	GO:0008023,GO:0006368,	K15183|1|2.6e-296|1023.5|aag:5567364|RNA polymerase II elongation factor ELL	EAT42435.1	0	AAEL006021-PA [Aedes aegypti]
aae-miR-375	XM_021852083.1	-29.3	0.571083	-28.13	173	-	GO:0005576,GO:0008023,GO:0005576,GO:0008061,GO:0008061,GO:0006030,GO:0006368,GO:0006030,	K15183|1|0.0e+00|1088.2|aag:5567364|RNA polymerase II elongation factor ELL	KXJ80080.1	4.1e-299	hypothetical protein RP20_CCG026882, partial [Aedes albopictus]
aae-miR-375	XM_021852568.1	-29.6	0.279053	-27.33	171	-	GO:0016740,GO:0016740,GO:0016740,GO:0009058,GO:0009058,GO:0009058,	K00968|1|2.8e-208|729.9|cqu:CpipJ_CPIJ018208|choline-phosphate cytidylyltransferase [EC:2.7.7.15]	XP_021708260.1	1.2e-290	choline-phosphate cytidylyltransferase B isoform X1 [Aedes aegypti]
aae-miR-375	XM_021852569.1	-29.6	0.289699	-27.33	171	-	GO:0016740,GO:0016740,GO:0016740,GO:0009058,GO:0009058,GO:0009058,	K00968|1|2.9e-208|729.9|cqu:CpipJ_CPIJ018208|choline-phosphate cytidylyltransferase [EC:2.7.7.15]	XP_021708260.1	1.3e-290	choline-phosphate cytidylyltransferase B isoform X1 [Aedes aegypti]
aae-miR-375	XM_021852766.1	-29.3	0.292356	-27.88	172	-	GO:0009986,GO:0005887,GO:0098793,GO:0045202,GO:0016021,GO:0009986,GO:0005887,GO:0098793,GO:0045202,GO:0016021,GO:0042043,GO:0038023,GO:0042043,GO:0038023,GO:0050804,GO:0007158,GO:0097104,GO:0097105,GO:0048488,GO:0050804,GO:0007158,GO:0097104,GO:0097105,GO:0048488,	K07378|1|0.0e+00|1586.6|cqu:CpipJ_CPIJ012197|neuroligin	XP_021708458.1	0	neuroligin-4, X-linked [Aedes aegypti]
aae-miR-375	XM_021852945.1	-28.7	0.683521	-25.94	157	-	GO:0016592,GO:0003712,GO:0006357,	K15162|1|0.0e+00|4972.1|aag:5570315|mediator of RNA polymerase II transcription subunit 12	XP_021708637.1	0	mediator of RNA polymerase II transcription subunit 12 [Aedes aegypti]
aae-miR-375	XM_021853362.1	-30.3	0.3322	-28.15	175	-	GO:0005524,GO:0046872,GO:0004697,GO:0035556,	K18050|1|0.0e+00|1590.5|aag:5566886|novel protein kinase C epsilon type [EC:2.7.11.13]	XP_021709054.1	0	protein kinase C isoform X1 [Aedes aegypti]
aae-miR-375	XM_021853364.1	-30.3	0.334128	-28.15	175	-	GO:0005524,GO:0046872,GO:0004697,GO:0035556,	K18050|1|0.0e+00|1590.5|aag:5566886|novel protein kinase C epsilon type [EC:2.7.11.13]	XP_021709054.1	0	protein kinase C isoform X1 [Aedes aegypti]
aae-miR-375	XM_021853365.1	-30.3	0.330642	-28.15	175	-	GO:0005524,GO:0046872,GO:0004697,GO:0035556,	K18050|1|0.0e+00|1590.5|aag:5566886|novel protein kinase C epsilon type [EC:2.7.11.13]	XP_021709054.1	0	protein kinase C isoform X1 [Aedes aegypti]
aae-miR-375	XM_021853366.1	-30.3	0.32605	-28.15	175	-	GO:0005524,GO:0046872,GO:0004697,GO:0035556,	K18050|1|0.0e+00|1590.5|aag:5566886|novel protein kinase C epsilon type [EC:2.7.11.13]	XP_021709054.1	0	protein kinase C isoform X1 [Aedes aegypti]
aae-miR-375	XM_021853367.1	-30.3	0.332146	-28.15	175	-	GO:0005524,GO:0046872,GO:0004697,GO:0035556,	K18050|1|0.0e+00|1583.9|aag:5566886|novel protein kinase C epsilon type [EC:2.7.11.13]	XP_021709059.1	0	protein kinase C isoform X2 [Aedes aegypti]
aae-miR-375	XM_021853368.1	-30.3	0.328269	-28.15	175	-	GO:0005524,GO:0046872,GO:0004697,GO:0035556,	K18050|1|0.0e+00|1533.9|aag:5566886|novel protein kinase C epsilon type [EC:2.7.11.13]	XP_021709060.1	0	protein kinase C isoform X3 [Aedes aegypti]
aae-miR-375	XM_021853369.1	-29.2	0.128429	-28.26	169	-	-	K07179|1|4.0e-10|70.5|cqu:CpipJ_CPIJ015690|RIO kinase 2 [EC:2.7.11.1]	XP_021709061.1	3.3e-224	uncharacterized protein LOC110679224 [Aedes aegypti]
aae-miR-375	XM_021853854.1	-29.2	0.103188	-28.26	169	-	-	K07179|1|3.3e-10|70.5|cqu:CpipJ_CPIJ015690|RIO kinase 2 [EC:2.7.11.1]	XP_021709546.1	4.7e-224	uncharacterized protein LOC110679385 [Aedes aegypti]
aae-miR-375	XM_021854516.1	-28.7	0.503873	-25.12	168	-	-	K18626|1|1.7e-54|219.5|ola:101157556|trichohyalin!K19948|4|1.5e-45|189.9|ocu:100355512|MICAL-like protein 1	XP_021710208.1	0	EH domain-binding protein 1 isoform X1 [Aedes aegypti]
aae-miR-375	XM_021854522.1	-28.7	0.466986	-25.12	168	-	-	K18626|1|1.6e-54|219.5|ola:101157556|trichohyalin!K19948|5|1.3e-45|189.9|ocu:100355512|MICAL-like protein 1	XP_021710214.1	0	EH domain-binding protein 1 isoform X6 [Aedes aegypti]
aae-miR-375	XM_021854523.1	-28.7	0.452565	-25.12	168	-	-	K18626|1|2.4e-68|265.4|ola:101157556|trichohyalin!K19948|3|1.3e-45|189.9|ocu:100355512|MICAL-like protein 1	XP_021710215.1	0	EH domain-binding protein 1 isoform X7 [Aedes aegypti]
aae-miR-375	XM_021855030.1	-26.5	0.611935	-44.06	324	-	GO:0016021,GO:0016021,	-	XP_021710722.1	4.5e-269	transmembrane protein 165 [Aedes aegypti]
aae-miR-375	XM_021857152.1	-26.2	0.774357	-25.12	168	-	-	K18626|1|6.7e-32|144.1|ola:101157556|trichohyalin!K21068|2|5.5e-18|97.8|xla:444258|MICAL-like protein 2!K19948|4|1.2e-17|96.7|sko:100372213|MICAL-like protein 1	XP_021712844.1	5.4e-257	EH domain-binding protein 1 [Aedes aegypti]
aae-miR-286b	XM_001648259.2	-27.5	0.530622	-25.19	165	-	GO:0005759,GO:0005759,GO:0005759,GO:0070403,GO:0034979,GO:0008270,GO:0070403,GO:0034979,GO:0008270,GO:0070403,GO:0034979,GO:0008270,GO:0006471,GO:0006471,GO:0006471,	K11414|1|5.0e-180|634.8|aag:5563967|NAD-dependent deacetylase sirtuin 4 [EC:3.5.1.-]	XP_001648309.2	3.9e-179	NAD-dependent protein deacylase Sirt4 [Aedes aegypti]
aae-miR-286b	XM_001648400.2	-27.3	0.419838	-28.53	157	-	-	K14816|1|9.5e-21|105.1|tsp:Tsp_01411|pre-60S factor REI1!K09649|2|2.7e-07|60.5|apla:113841942|thymus-specific serine protease [EC:3.4.-.-]!K07554|3|5.1e-06|56.2|ecb:100066369|ATP synthase, H+ transporting, mitochondrial F0 complex, subunit s	XP_001648450.1	2.8e-155	uncharacterized protein LOC5564115 [Aedes aegypti]
aae-miR-286b	XM_001649955.2	-27.5	0.726801	-26.07	171	-	GO:0005794,GO:0005794,GO:0005525,GO:0003924,GO:0005525,GO:0003924,GO:0005525,GO:0003924,GO:0005525,GO:0003924,GO:0005525,GO:0003924,GO:0005525,GO:0003924,GO:0005525,GO:0003924,GO:0005525,GO:0003924,GO:0005525,GO:0003924,GO:0005525,GO:0003924,GO:0005525,GO:0003924,GO:0005525,GO:0003924,GO:0005525,GO:0003924,GO:0006886,GO:0032482,GO:0006886,GO:0032482,	K07877|1|2.4e-118|430.6|cqu:CpipJ_CPIJ013250|Ras-related protein Rab-2A	XP_001650005.1	1.9e-117	ras-related protein Rab-2A [Aedes aegypti]
aae-miR-286b	XM_001652585.2	-28.6	0.539091	-27.21	166	-	-	K04574|1|4.6e-07|60.8|sbq:101050157|neurofilament heavy polypeptide	XP_001652635.2	0	uncharacterized protein LOC5568967 [Aedes aegypti]
aae-miR-286b	XM_001653421.2	-27.9	0.716518	-26.55	157	-	GO:0034464,GO:0005737,GO:0005856,GO:0034464,GO:0005737,GO:0005856,GO:0034464,GO:0005737,GO:0005856,GO:0034464,GO:0005737,GO:0005856,GO:1905515,GO:1905515,GO:1905515,GO:1905515,	K16747|1|0.0e+00|1467.6|aag:5571155|Bardet-Biedl syndrome 2 protein	XP_001653471.1	0	Bardet-Biedl syndrome 2 protein homolog isoform X1 [Aedes aegypti]
aae-miR-286b	XM_001654200.2	-29.2	0.391588	-28.26	165	-	GO:0016021,GO:0016021,GO:0016021,	K17350|1|3.0e-169|599.4|aag:5572896|tetraspanin-9	XP_021696216.1	2.4e-168	tetraspanin-9 [Aedes aegypti]
aae-miR-286b	XM_001658039.2	-28.5	0.67264	-25.84	164	-	-	K09532|1|1.3e-97|362.1|aag:5568679|DnaJ homolog subfamily C member 12	XP_001658089.1	1e-96	J domain-containing protein [Aedes aegypti]
aae-miR-286b	XM_001659150.2	-27.1	0.490384	-26.7	166	-	GO:0042720,GO:0042720,GO:0042720,GO:0042720,GO:0042720,GO:0008236,GO:0008236,GO:0008236,GO:0008236,GO:0008236,GO:0006627,GO:0006465,GO:0006627,GO:0006465,GO:0006627,GO:0006465,GO:0006627,GO:0006465,GO:0006627,GO:0006465,	K09648|1|1.2e-104|384.0|aag:5570512|mitochondrial inner membrane protease subunit 2 [EC:3.4.21.-]	XP_001659200.1	9.4e-104	mitochondrial inner membrane protease subunit 2 [Aedes aegypti]
aae-miR-286b	XM_001660213.2	-31.5	0.112957	-29.04	177	-	GO:0016020,GO:0016020,GO:0016020,GO:0016020,GO:0016020,GO:0005525,GO:0003924,GO:0005525,GO:0003924,GO:0005525,GO:0003924,GO:0005525,GO:0003924,GO:0005525,GO:0003924,GO:0007165,GO:0007165,GO:0007165,GO:0007165,GO:0007165,	K07852|1|1.4e-130|470.3|aag:5579997|Ras-like protein family member 11A	XP_001660263.1	1.2e-129	ras-related and estrogen-regulated growth inhibitor isoform X1 [Aedes aegypti]
aae-miR-286b	XM_001662849.2	-30	0.428676	-28.61	157	-	-	K21125|1|5.0e-11|74.3|hsa:4586|mucin-5AC	XP_001662899.2	0	uncharacterized protein LOC5580272 [Aedes aegypti]
aae-miR-286b	XM_021838229.1	-33.6	0.106506	-27.96	178	-	GO:0004252,GO:0004252,GO:0004252,GO:0004252,	K09640|1|1.0e-68|265.8|dvi:Dvir_GJ24520|transmembrane protease serine 9 [EC:3.4.21.-]	XP_019555563.1	6.5e-299	PREDICTED: proclotting enzyme-like [Aedes albopictus]
aae-miR-286b	XM_021840524.1	-29.2	0.467356	-28.26	165	-	GO:0016021,GO:0016021,GO:0016021,	K17350|1|3.7e-169|599.4|aag:5572896|tetraspanin-9	XP_021696216.1	3e-168	tetraspanin-9 [Aedes aegypti]
aae-miR-286b	XM_021840525.1	-29.2	0.418828	-28.26	165	-	GO:0016021,GO:0016021,GO:0016021,	K17350|1|3.2e-169|599.4|aag:5572896|tetraspanin-9	XP_021696216.1	2.6e-168	tetraspanin-9 [Aedes aegypti]
aae-miR-286b	XM_021840527.1	-29.2	0.464604	-28.26	165	-	GO:0016021,GO:0016021,GO:0016021,	K17350|1|3.7e-169|599.4|aag:5572896|tetraspanin-9	XP_021696216.1	2.9e-168	tetraspanin-9 [Aedes aegypti]
aae-miR-286b	XM_021840528.1	-29.2	0.448586	-28.26	165	-	GO:0016021,GO:0016021,GO:0016021,	K17350|1|3.5e-169|599.4|aag:5572896|tetraspanin-9	XP_021696216.1	2.8e-168	tetraspanin-9 [Aedes aegypti]
aae-miR-286b	XM_021840529.1	-29.2	0.449257	-28.26	165	-	GO:0016021,GO:0016021,GO:0016021,	K17350|1|3.5e-169|599.4|aag:5572896|tetraspanin-9	XP_021696216.1	2.8e-168	tetraspanin-9 [Aedes aegypti]
aae-miR-286b	XM_021840530.1	-29.2	0.444708	-28.26	165	-	GO:0016021,GO:0016021,GO:0016021,	K17350|1|3.5e-169|599.4|aag:5572896|tetraspanin-9	XP_021696216.1	2.8e-168	tetraspanin-9 [Aedes aegypti]
aae-miR-286b	XM_021840531.1	-29.2	0.447241	-28.26	165	-	GO:0016021,GO:0016021,GO:0016021,	K17350|1|3.5e-169|599.4|aag:5572896|tetraspanin-9	XP_021696216.1	2.8e-168	tetraspanin-9 [Aedes aegypti]
aae-miR-286b	XM_021840532.1	-29.2	0.440629	-28.26	165	-	GO:0016021,GO:0016021,GO:0016021,	K17350|1|3.4e-169|599.4|aag:5572896|tetraspanin-9	XP_021696216.1	2.7e-168	tetraspanin-9 [Aedes aegypti]
aae-miR-286b	XM_021840533.1	-29.2	0.444031	-28.26	165	-	GO:0016021,GO:0016021,GO:0016021,	K17350|1|3.5e-169|599.4|aag:5572896|tetraspanin-9	XP_021696216.1	2.8e-168	tetraspanin-9 [Aedes aegypti]
aae-miR-286b	XM_021840534.1	-29.2	0.437032	-28.26	165	-	GO:0016021,GO:0016021,GO:0016021,	K17350|1|3.4e-169|599.4|aag:5572896|tetraspanin-9	XP_021696216.1	2.7e-168	tetraspanin-9 [Aedes aegypti]
aae-miR-286b	XM_021840535.1	-29.2	0.435999	-28.26	165	-	GO:0016021,GO:0016021,GO:0016021,	K17350|1|3.4e-169|599.4|aag:5572896|tetraspanin-9	XP_021696216.1	2.7e-168	tetraspanin-9 [Aedes aegypti]
aae-miR-286b	XM_021840536.1	-29.2	0.399776	-28.26	165	-	GO:0016021,GO:0016021,GO:0016021,	K17350|1|3.1e-169|599.4|aag:5572896|tetraspanin-9	XP_021696216.1	2.4e-168	tetraspanin-9 [Aedes aegypti]
aae-miR-286b	XM_021840537.1	-29.2	0.391025	-28.26	165	-	GO:0016021,GO:0016021,GO:0016021,	K17350|1|3.0e-169|599.4|aag:5572896|tetraspanin-9	XP_021696216.1	2.4e-168	tetraspanin-9 [Aedes aegypti]
aae-miR-286b	XM_021840601.1	-31.5	0.148623	-29.04	177	-	GO:0016020,GO:0016020,GO:0016020,GO:0016020,GO:0016020,GO:0005525,GO:0003924,GO:0005525,GO:0003924,GO:0005525,GO:0003924,GO:0005525,GO:0003924,GO:0005525,GO:0003924,GO:0007165,GO:0007165,GO:0007165,GO:0007165,GO:0007165,	K07852|1|4.1e-106|389.4|cqu:CpipJ_CPIJ016456|Ras-like protein family member 11A	XP_021696293.1	2.2e-117	ras-related and estrogen-regulated growth inhibitor isoform X2 [Aedes aegypti]
aae-miR-286b	XM_021840602.1	-31.5	0.148298	-29.04	177	-	GO:0016020,GO:0016020,GO:0016020,GO:0016020,GO:0016020,GO:0005525,GO:0003924,GO:0005525,GO:0003924,GO:0005525,GO:0003924,GO:0005525,GO:0003924,GO:0005525,GO:0003924,GO:0007165,GO:0007165,GO:0007165,GO:0007165,GO:0007165,	K07852|1|4.1e-106|389.4|cqu:CpipJ_CPIJ016456|Ras-like protein family member 11A	XP_021696293.1	2.2e-117	ras-related and estrogen-regulated growth inhibitor isoform X2 [Aedes aegypti]
aae-miR-286b	XM_021840603.1	-31.5	0.125331	-29.04	177	-	GO:0016020,GO:0016020,GO:0016020,GO:0016020,GO:0016020,GO:0005525,GO:0003924,GO:0005525,GO:0003924,GO:0005525,GO:0003924,GO:0005525,GO:0003924,GO:0005525,GO:0003924,GO:0007165,GO:0007165,GO:0007165,GO:0007165,GO:0007165,	K07852|1|3.5e-106|389.4|cqu:CpipJ_CPIJ016456|Ras-like protein family member 11A	XP_021696293.1	1.9e-117	ras-related and estrogen-regulated growth inhibitor isoform X2 [Aedes aegypti]
aae-miR-286b	XM_021840604.1	-31.5	0.143734	-29.04	177	-	GO:0016020,GO:0016020,GO:0016020,GO:0016020,GO:0016020,GO:0005525,GO:0003924,GO:0005525,GO:0003924,GO:0005525,GO:0003924,GO:0005525,GO:0003924,GO:0005525,GO:0003924,GO:0007165,GO:0007165,GO:0007165,GO:0007165,GO:0007165,	K07852|1|4.0e-106|389.4|cqu:CpipJ_CPIJ016456|Ras-like protein family member 11A	XP_021696293.1	2.1e-117	ras-related and estrogen-regulated growth inhibitor isoform X2 [Aedes aegypti]
aae-miR-286b	XM_021840605.1	-31.5	0.125331	-29.04	177	-	GO:0016020,GO:0016020,GO:0016020,GO:0016020,GO:0016020,GO:0005525,GO:0003924,GO:0005525,GO:0003924,GO:0005525,GO:0003924,GO:0005525,GO:0003924,GO:0005525,GO:0003924,GO:0007165,GO:0007165,GO:0007165,GO:0007165,GO:0007165,	K07852|1|3.5e-106|389.4|cqu:CpipJ_CPIJ016456|Ras-like protein family member 11A	XP_021696293.1	1.9e-117	ras-related and estrogen-regulated growth inhibitor isoform X2 [Aedes aegypti]
aae-miR-286b	XM_021843522.1	-27.6	0.752235	-27.01	168	-	-	K19867|1|1.8e-29|135.6|isc:IscW_ISCW000210|LIM domain-binding protein 3	XP_021699214.1	6.5e-252	PDZ and LIM domain protein 7 isoform X1 [Aedes aegypti]
aae-miR-286b	XM_021843523.1	-27.6	0.714859	-27.01	168	-	-	K19867|1|1.3e-20|105.9|isc:IscW_ISCW000210|LIM domain-binding protein 3	XP_021699215.1	3.8e-251	bromodomain-containing protein 4 isoform X2 [Aedes aegypti]
aae-miR-286b	XM_021843524.1	-27.6	0.700961	-27.01	168	-	-	K19867|1|1.3e-20|105.9|isc:IscW_ISCW000210|LIM domain-binding protein 3	XP_021699215.1	3.6e-251	bromodomain-containing protein 4 isoform X2 [Aedes aegypti]
aae-miR-286b	XM_021843525.1	-27.6	0.697825	-27.01	168	-	-	K19867|1|1.3e-20|105.9|isc:IscW_ISCW000210|LIM domain-binding protein 3	XP_021699215.1	3.6e-251	bromodomain-containing protein 4 isoform X2 [Aedes aegypti]
aae-miR-286b	XM_021843527.1	-27.6	0.744815	-27.01	168	-	-	K19867|1|1.9e-20|105.5|isc:IscW_ISCW000210|LIM domain-binding protein 3	XP_021699219.1	1.9e-240	PDZ and LIM domain protein 7 isoform X4 [Aedes aegypti]
aae-miR-286b	XM_021844593.1	-27.9	0.710479	-26.55	157	-	GO:0034464,GO:0005737,GO:0005856,GO:0034464,GO:0005737,GO:0005856,GO:0034464,GO:0005737,GO:0005856,GO:0034464,GO:0005737,GO:0005856,GO:1905515,GO:1905515,GO:1905515,GO:1905515,	K16747|1|0.0e+00|1421.8|aag:5571155|Bardet-Biedl syndrome 2 protein	XP_021700285.1	0	Bardet-Biedl syndrome 2 protein homolog isoform X2 [Aedes aegypti]
aae-miR-286b	XM_021846441.1	-30.1	0.586914	-27.2	174	-	-	K09237|1|2.5e-36|159.1|dwi:6648094|tramtrack	XP_019528929.1	0	PREDICTED: sex determination protein fruitless-like isoform X1 [Aedes albopictus]
aae-miR-286b	XM_021846448.1	-30.1	0.586172	-27.2	174	-	-	K09237|1|1.3e-37|163.3|dwi:6648094|tramtrack	XP_019528929.1	0	PREDICTED: sex determination protein fruitless-like isoform X1 [Aedes albopictus]
aae-miR-286b	XM_021846484.1	-30.1	0.574926	-27.2	174	-	-	K09237|1|1.0e-42|180.3|ame:410918|tramtrack	XP_019528935.1	1.3e-302	PREDICTED: sex determination protein fruitless-like isoform X5 [Aedes albopictus]
aae-miR-286b	XM_021846496.1	-30.1	0.57773	-27.2	174	-	-	K09237|1|2.4e-36|159.1|dwi:6648094|tramtrack	XP_019528929.1	0	PREDICTED: sex determination protein fruitless-like isoform X1 [Aedes albopictus]
aae-miR-286b	XM_021849193.1	-30	0.430695	-28.61	157	-	-	K21125|1|5.0e-11|74.3|hsa:4586|mucin-5AC	XP_001662899.2	0	uncharacterized protein LOC5580272 [Aedes aegypti]
aae-miR-286b	XM_021849194.1	-30	0.431827	-28.61	157	-	-	K21125|1|5.1e-11|74.3|hsa:4586|mucin-5AC	XP_001662899.2	0	uncharacterized protein LOC5580272 [Aedes aegypti]
aae-miR-286b	XM_021849195.1	-30	0.43057	-28.61	157	-	-	K21125|1|5.0e-11|74.3|hsa:4586|mucin-5AC	XP_001662899.2	0	uncharacterized protein LOC5580272 [Aedes aegypti]
aae-miR-286b	XM_021849196.1	-30	0.431325	-28.61	157	-	-	K21125|1|5.1e-11|74.3|hsa:4586|mucin-5AC	XP_001662899.2	0	uncharacterized protein LOC5580272 [Aedes aegypti]
aae-miR-286b	XM_021849197.1	-30	0.416903	-28.61	157	-	-	K21125|1|4.8e-11|74.3|hsa:4586|mucin-5AC	XP_001662899.2	0	uncharacterized protein LOC5580272 [Aedes aegypti]
aae-miR-286b	XM_021849198.1	-30	0.429939	-28.61	157	-	-	K21125|1|5.0e-11|74.3|hsa:4586|mucin-5AC	XP_001662899.2	0	uncharacterized protein LOC5580272 [Aedes aegypti]
aae-miR-286b	XM_021850139.1	-30	0.49797	-28.36	170	-	GO:0016021,GO:0004222,GO:0004222,	K01389|1|6.1e-221|771.9|dwi:6647939|neprilysin [EC:3.4.24.11]!K01415|5|3.0e-175|620.2|dpl:KGM_205490|endothelin-converting enzyme [EC:3.4.24.71]	XP_021705831.1	0	neprilysin [Aedes aegypti]
aae-miR-286b	XM_021851783.1	-28.5	0.61243	-26.99	171	-	-	K07851|1|8.9e-196|688.0|aag:5567059|Ras-like protein family member 10B	XP_019565374.1	1e-185	PREDICTED: LOW QUALITY PROTEIN: ras-like protein family member 10B [Aedes albopictus]
aae-miR-286b	XM_021855042.1	-30.1	0.506885	-27.76	163	-	GO:0005783,GO:0005794,GO:0016021,GO:0005783,GO:0005794,GO:0016021,GO:0008376,GO:0008499,GO:0008376,GO:0008499,GO:0009312,GO:0006486,GO:0006487,GO:0009312,GO:0006486,GO:0006487,	K07819|1|0.0e+00|1250.7|aag:5568339|beta-1,3-galactosyltransferase 1 [EC:2.4.1.86]	XP_021710734.1	0	uncharacterized protein LOC5568339 isoform X1 [Aedes aegypti]
aae-miR-286b	XM_021855072.1	-29.2	0.657477	-25.35	149	-	-	K04703|1|2.9e-235|819.7|aag:5578333|sprouty-related, EVH1 domain-containing protein	XP_021710764.1	2.3e-234	sprouty-related, EVH1 domain-containing protein 2 isoform X1 [Aedes aegypti]
aae-miR-286b	XM_021855073.1	-29.2	0.653396	-25.35	149	-	-	K04703|1|2.5e-223|780.0|aag:5578333|sprouty-related, EVH1 domain-containing protein	XP_021710765.1	2.5e-225	sprouty-related, EVH1 domain-containing protein 1 isoform X2 [Aedes aegypti]
aae-miR-286b	XM_021855074.1	-29.2	0.652711	-25.35	149	-	-	K04703|1|4.0e-221|772.7|aag:5578333|sprouty-related, EVH1 domain-containing protein	XP_021710766.1	2.4e-223	sprouty-related, EVH1 domain-containing protein 1 isoform X3 [Aedes aegypti]
aae-miR-286b	XM_021855075.1	-29.2	0.660165	-25.35	149	-	-	K04703|1|1.2e-231|807.7|aag:5578333|sprouty-related, EVH1 domain-containing protein	XP_021710764.1	9.2e-231	sprouty-related, EVH1 domain-containing protein 2 isoform X1 [Aedes aegypti]
aae-miR-286b	XM_021856822.1	-28.6	0.436647	-27.21	166	-	-	K04574|1|3.5e-07|60.8|sbq:101050157|neurofilament heavy polypeptide	XP_001652635.2	5.5e-265	uncharacterized protein LOC5568967 [Aedes aegypti]
aae-miR-279	XM_001652585.2	-28.8	0.233221	-25.93	164	-	-	K04574|1|4.6e-07|60.8|sbq:101050157|neurofilament heavy polypeptide	XP_001652635.2	0	uncharacterized protein LOC5568967 [Aedes aegypti]
aae-miR-279	XM_001656786.2	-31.3	0.158412	-27.69	162	-	GO:0005509,GO:0004198,GO:0005509,GO:0004198,GO:0005509,GO:0004198,GO:0005509,GO:0004198,GO:0005509,GO:0004198,GO:0005509,GO:0004198,	K08578|1|4.6e-111|407.1|cmy:102945912|calpain-9 [EC:3.4.22.-]	XP_001656836.1	0	calpain-C [Aedes aegypti]
aae-miR-279	XM_001657162.2	-31.1	0.09935	-28.04	171	-	GO:0016787,GO:0003824,GO:0003824,GO:0003824,GO:0006084,GO:0006084,GO:0006084,GO:0006084,	K18118|1|1.1e-09|69.7|lve:103069380|succinyl-CoA:acetate CoA-transferase [EC:2.8.3.18]!K01067|2|2.0e-08|65.5|pxy:105396710|acetyl-CoA hydrolase [EC:3.1.2.1]	CRK88956.1	3.2e-205	CLUMA_CG002620, isoform A [Clunio marinus]
aae-miR-279	XM_021850139.1	-29.3	0.294803	-25.75	172	-	GO:0016021,GO:0004222,GO:0004222,	K01389|1|6.1e-221|771.9|dwi:6647939|neprilysin [EC:3.4.24.11]!K01415|5|3.0e-175|620.2|dpl:KGM_205490|endothelin-converting enzyme [EC:3.4.24.71]	XP_021705831.1	0	neprilysin [Aedes aegypti]
aae-miR-279	XM_021850192.1	-31.3	0.160184	-27.69	162	-	GO:0005509,GO:0004198,GO:0005509,GO:0004198,GO:0005509,GO:0004198,GO:0005509,GO:0004198,GO:0005509,GO:0004198,GO:0005509,GO:0004198,	K08578|1|4.6e-111|407.1|cmy:102945912|calpain-9 [EC:3.4.22.-]	XP_001656836.1	0	calpain-C [Aedes aegypti]
aae-miR-279	XM_021850193.1	-31.3	0.128461	-27.69	162	-	GO:0005509,GO:0004198,GO:0005509,GO:0004198,GO:0005509,GO:0004198,GO:0005509,GO:0004198,GO:0005509,GO:0004198,GO:0005509,GO:0004198,	K08578|1|3.8e-111|407.1|cmy:102945912|calpain-9 [EC:3.4.22.-]	XP_001656836.1	0	calpain-C [Aedes aegypti]
aae-miR-279	XM_021850194.1	-31.3	0.100027	-27.69	162	-	GO:0005509,GO:0004198,GO:0005509,GO:0004198,GO:0005509,GO:0004198,GO:0005509,GO:0004198,GO:0005509,GO:0004198,GO:0005509,GO:0004198,	K08578|1|3.1e-111|407.1|cmy:102945912|calpain-9 [EC:3.4.22.-]	XP_001656836.1	0	calpain-C [Aedes aegypti]
aae-miR-279	XM_021851836.1	-30.4	0.17287	-27.28	176	-	GO:0005813,GO:0005737,GO:0005874,GO:0000922,GO:0005813,GO:0005737,GO:0005874,GO:0000922,GO:0005813,GO:0005737,GO:0005874,GO:0000922,GO:0005813,GO:0005737,GO:0005874,GO:0000922,GO:0005813,GO:0005737,GO:0005874,GO:0000922,GO:0005524,GO:0016853,GO:0008017,GO:0008568,GO:0005524,GO:0016853,GO:0008017,GO:0008568,GO:0005524,GO:0016853,GO:0008017,GO:0008568,GO:0005524,GO:0016853,GO:0008017,GO:0008568,GO:…	K07767|1|0.0e+00|1087.8|aag:5569434|katanin p60 ATPase-containing subunit A1 [EC:5.6.1.1]	XP_021707528.1	0	katanin p60 ATPase-containing subunit A-like 1 [Aedes aegypti]
aae-miR-279	XM_021856822.1	-28.8	0.171787	-25.93	164	-	-	K04574|1|3.5e-07|60.8|sbq:101050157|neurofilament heavy polypeptide	XP_001652635.2	5.5e-265	uncharacterized protein LOC5568967 [Aedes aegypti]
aae-miR-252-3p	XM_001648247.2	-32.5	0.064183	-27.02	161	-	GO:0050660,GO:0016614,GO:0050660,GO:0016614,	K00115|1|0.0e+00|1328.2|aag:5563959|glucose 1-dehydrogenase (FAD, quinone) [EC:1.1.5.9]	XP_001648297.2	0	glucose dehydrogenase [FAD, quinone] [Aedes aegypti]
aae-miR-252-3p	XM_001649216.2	-27.3	0.197636	-26.25	149	-	GO:0004252,	K09640|1|1.2e-17|94.7|zne:110836696|transmembrane protease serine 9 [EC:3.4.21.-]!K01312|3|5.2e-16|89.4|bmor:733072|trypsin [EC:3.4.21.4]	XP_001649266.2	1.2e-144	chymotrypsin [Aedes aegypti]
aae-miR-252-3p	XM_001649239.2	-30.6	0.108128	-28.3	164	-	GO:0016021,GO:0016021,GO:0006890,GO:0006890,	K04859|1|8.8e-52|209.1|clv:102096453|voltage-dependent calcium channel alpha-2/delta-2!K19801|2|5.6e-06|57.0|lco:104939031|phosphatidylinositol 4-kinase B [EC:2.7.1.67]	XP_001649289.2	1e-243	transmembrane protein 115 [Aedes aegypti]
aae-miR-252-3p	XM_001649340.2	-32.4	0.021006	-30.3	178	-	GO:0005576,GO:0005576,GO:0016021,GO:0005576,GO:0005576,GO:0005179,GO:0005179,GO:0005179,GO:0005179,	K13769|1|9.6e-08|62.0|nfu:107389021|insulin-like growth factor 2	XP_001649390.2	1.2e-84	bombyxin B-1 homolog isoform X1 [Aedes aegypti]
aae-miR-252-3p	XM_001649341.2	-32.4	0.021709	-30.3	178	-	GO:0005576,GO:0005576,GO:0005576,GO:0005179,GO:0005179,GO:0005179,	K13769|1|2.6e-08|63.9|npr:108791995|insulin-like growth factor 2	XP_001649391.2	5.9e-79	bombyxin B-1 homolog isoform X2 [Aedes aegypti]
aae-miR-252-3p	XM_001649459.2	-29.4	0.450711	-26.7	146	-	GO:0005634,GO:0005634,GO:0051301,GO:0007076,GO:0051301,GO:0007076,	K06677|1|0.0e+00|2819.3|aag:5565144|condensin complex subunit 1	XP_001649509.2	0	condensin complex subunit 1 isoform X1 [Aedes aegypti]
aae-miR-252-3p	XM_001649615.2	-28.7	0.709034	-26.15	148	-	GO:0005634,GO:0005634,GO:0005524,GO:0005524,	K11367|1|0.0e+00|4077.7|aag:5565307|chromodomain-helicase-DNA-binding protein 1 [EC:3.6.4.12]	XP_001649665.2	0	chromodomain-helicase-DNA-binding protein 1 isoform X1 [Aedes aegypti]
aae-miR-252-3p	XM_001649616.2	-28.7	0.708893	-26.15	148	-	GO:0005634,GO:0005634,GO:0005524,GO:0005524,	K11367|1|0.0e+00|4071.5|aag:5565307|chromodomain-helicase-DNA-binding protein 1 [EC:3.6.4.12]	XP_001649666.2	0	chromodomain-helicase-DNA-binding protein 1 isoform X2 [Aedes aegypti]
aae-miR-252-3p	XM_001649734.2	-34.8	0.017823	-29.45	174	-	GO:0003824,GO:0003824,GO:0003824,GO:0003824,GO:0003824,GO:0003824,GO:0005975,GO:0005975,GO:0005975,GO:0005975,GO:0005975,GO:0005975,	K01187|1|7.4e-179|631.3|dpo:Dpse_GA24513|alpha-glucosidase [EC:3.2.1.20]	XP_001649784.1	0	probable maltase [Aedes aegypti]
aae-miR-252-3p	XM_001649756.2	-29.5	0.496018	-26.3	154	-	GO:0005634,GO:0005634,GO:0005634,GO:0005634,GO:0005634,GO:0005634,GO:0003677,GO:0003677,GO:0003677,GO:0003677,GO:0003677,GO:0003677,GO:0016055,GO:0016055,GO:0016055,GO:0016055,GO:0016055,GO:0016055,	K04491|1|0.0e+00|1556.2|aag:5565423|transcription factor 7-like 2	XP_001649806.1	0	protein pangolin, isoforms A/H/I/S [Aedes aegypti]
aae-miR-252-3p	XM_001649994.2	-28.4	0.612487	-26.76	150	-	GO:0008270,GO:0003676,GO:0008270,GO:0003676,GO:0008270,GO:0008270,GO:0003676,GO:0008270,GO:0003676,GO:0008270,GO:0008270,	K11997|1|0.0e+00|1820.8|aag:5565690|tripartite motif-containing protein 2/3	XP_001650044.1	0	brain tumor protein [Aedes aegypti]
aae-miR-252-3p	XM_001650157.2	-29.4	0.26398	-26.44	156	-	GO:0005524,GO:0016740,	K20217|1|2.5e-132|477.2|aag:5565848|ubiquitin-conjugating enzyme E2 E [EC:2.3.2.23]	XP_017481157.1	1.3e-95	PREDICTED: ubiquitin-conjugating enzyme E2 E1 [Rhagoletis zephyria]
aae-miR-252-3p	XM_001650392.2	-26.1	0.285435	-25.18	140	-	-	K12795|1|2.9e-103|379.0|aag:5566074|suppressor of G2 allele of SKP1	XP_001650442.1	2.3e-102	protein SGT1 homolog [Aedes aegypti]
aae-miR-252-3p	XM_001650854.2	-29.6	0.242388	-25.23	147	-	GO:0005524,GO:0003883,GO:0005524,GO:0003883,GO:0005524,GO:0003883,GO:0005524,GO:0003883,GO:0005524,GO:0003883,GO:0044210,GO:0006541,GO:0044210,GO:0006541,GO:0044210,GO:0006541,GO:0044210,GO:0006541,GO:0044210,GO:0006541,	K01937|1|0.0e+00|1338.9|aag:5566525|CTP synthase [EC:6.3.4.2]	XP_001650904.1	0	CTP synthase [Aedes aegypti]
aae-miR-252-3p	XM_001650902.2	-27.3	0.558274	-25.15	142	-	GO:0043190,GO:0005524,GO:0016887,GO:0055085,	K05665|1|5.7e-119|433.0|dpte:113795584|ATP-binding cassette, subfamily C (CFTR/MRP), member 1 [EC:7.6.2.3]!K05643|3|9.3e-29|133.3|tup:102486823|ATP-binding cassette, subfamily A (ABC1), member 3	XP_001650952.2	0	ABC transporter G family member 20 isoform X1 [Aedes aegypti]
aae-miR-252-3p	XM_001651150.2	-26.6	0.516441	-26.92	153	-	GO:0003723,GO:0003723,GO:0003723,GO:0003723,GO:0003723,GO:0003723,GO:0003723,GO:0003723,	K12881|1|8.8e-148|528.1|aag:5566793|THO complex subunit 4	XP_001651200.1	7e-147	THO complex subunit 4-A [Aedes aegypti]
aae-miR-252-3p	XM_001651306.3	-31.1	0.122862	-26.41	159	-	GO:0005634,GO:0005634,GO:0005634,GO:0005634,GO:0003729,GO:0003729,GO:0006397,GO:0031123,GO:0006397,GO:0031123,GO:0006397,GO:0006397,	K14408|1|0.0e+00|1177.5|mde:101898666|cleavage stimulation factor subunit 3	XP_019551952.1	0	PREDICTED: protein suppressor of forked-like [Aedes albopictus]
aae-miR-252-3p	XM_001651492.2	-29.8	0.395481	-25.74	162	-	-	K06104|1|0.0e+00|1344.3|cqu:CpipJ_CPIJ013883|angiomotin like	XP_001651542.2	0	uncharacterized protein LOC5567141 [Aedes aegypti]
aae-miR-252-3p	XM_001652018.2	-26.4	0.621181	-25.64	154	-	GO:0005509,GO:0005509,GO:0005509,GO:0005509,GO:0005509,GO:0005509,GO:0005509,GO:0019722,GO:0019722,	K02183|1|1.3e-25|122.5|crg:105328008|calmodulin	XP_021698132.1	4.4e-79	troponin C isoform X4 [Aedes aegypti]
aae-miR-252-3p	XM_001652020.2	-26.4	0.456334	-25.64	154	-	GO:0005509,GO:0005509,GO:0005509,GO:0005509,GO:0005509,GO:0005509,GO:0005509,GO:0019722,GO:0019722,	K02183|1|1.0e-26|125.6|crg:105328008|calmodulin	XP_021698132.1	2.9e-79	troponin C isoform X4 [Aedes aegypti]
aae-miR-252-3p	XM_001652139.2	-34	0.029266	-28.39	165	-	-	-	XP_001652189.1	2.1e-240	UPF0489 protein C5orf22 homolog [Aedes aegypti]
aae-miR-252-3p	XM_001653659.2	-31.1	0.387061	-50.03	305	-	-	K22017|1|1.2e-12|81.3|pdam:113684306|mucin-4!K14721|4|1.1e-10|74.7|phu:Phum_PHUM540970|DNA-directed RNA polymerase III subunit RPC5	XP_001653709.2	0	breast carcinoma-amplified sequence 3 homolog isoform X1 [Aedes aegypti]
aae-miR-252-3p	XM_001653991.2	-26.8	0.653101	-43.82	311	-	GO:0016021,GO:0016021,	K09667|1|5.3e-11|74.3|aqu:100633595|protein O-GlcNAc transferase [EC:2.4.1.255]	XP_001654041.2	1.7e-285	uncharacterized protein LOC5572384 [Aedes aegypti]
aae-miR-252-3p	XM_001654047.2	-32.9	0.124777	-29.34	158	-	GO:0000791,GO:0005730,GO:0005701,GO:0000791,GO:0005730,GO:0005701,GO:0003700,GO:0000976,GO:0003700,GO:0000976,GO:0006325,GO:0048749,GO:0050832,GO:0035050,GO:0007476,GO:0007000,GO:0051302,GO:0006325,GO:0048749,GO:0050832,GO:0035050,GO:0007476,GO:0007000,GO:0051302,	K01411|1|9.2e-74|283.5|nvi:100114249|nardilysin [EC:3.4.24.61]!K09407|2|2.3e-64|252.3|pgc:109860039|forkhead box protein N	XP_001654097.2	0	forkhead box protein N2 isoform X2 [Aedes aegypti]
aae-miR-252-3p	XM_001654404.2	-27.1	0.47162	-26.22	159	-	GO:0016021,GO:0016021,GO:0016021,GO:0016021,GO:0016021,	-	XP_001654454.1	8.1e-157	uncharacterized protein LOC5573245 isoform X1 [Aedes aegypti]
aae-miR-252-3p	XM_001654590.2	-26.7	0.751728	-47.4	290	-	GO:0005634,GO:0006355,	K04650|1|6.5e-06|57.8|dqu:106741207|nuclear receptor co-repressor 1!K10592|3|8.4e-06|57.4|dvi:Dvir_GJ16898|E3 ubiquitin-protein ligase HUWE1 [EC:2.3.2.26]	XP_001654640.2	5e-202	protein vestigial isoform X2 [Aedes aegypti]
aae-miR-252-3p	XM_001654615.2	-30.9	0.090603	-27.93	157	-	-	K09237|1|1.3e-28|132.1|dse:Dsec_GM16442|tramtrack	XP_001654665.2	5.9e-273	modifier of mdg4 isoform X42 [Aedes aegypti]
aae-miR-252-3p	XM_001655300.2	-28.7	0.253985	-25.98	161	-	GO:0030176,GO:0030176,GO:0000030,GO:0000030,	K03845|1|3.0e-308|1061.2|aag:5574793|alpha-1,3-mannosyltransferase [EC:2.4.1.258]	XP_001655350.2	2.4e-307	lethal(2)neighbour of tid protein 2 [Aedes aegypti]
aae-miR-252-3p	XM_001655390.2	-28.9	0.527543	-47.16	286	-	GO:0003677,GO:0003677,	K09237|1|5.8e-34|151.4|aga:AgaP_AGAP003537|tramtrack	XP_001655440.2	0	zinc finger and BTB domain-containing protein 49 [Aedes aegypti]
aae-miR-252-3p	XM_001655587.2	-29.6	0.146061	-25.33	154	-	GO:0005634,GO:0005634,GO:0004482,GO:0003723,GO:0004482,GO:0003723,	K00565|1|3.6e-246|854.7|aag:110681192|mRNA (guanine-N7-)-methyltransferase [EC:2.1.1.56]	XP_021712660.1	2.9e-245	mRNA cap guanine-N7 methyltransferase-like [Aedes aegypti]
aae-miR-252-3p	XM_001656136.2	-29.6	0.184372	-28.95	155	-	GO:0008270,GO:0008270,GO:0008270,GO:0008270,GO:0008270,GO:0008270,	K10608|1|3.2e-273|944.9|aag:5576649|tripartite motif-containing protein 37 [EC:2.3.2.27]	XP_001656186.1	2.6e-272	E3 ubiquitin-protein ligase TRIM37 [Aedes aegypti]
aae-miR-252-3p	XM_001656182.2	-29.8	0.12097	-27.31	151	-	GO:0008061,GO:0008061,GO:0008061,GO:0008061,GO:0005975,GO:0005975,GO:0005975,GO:0005975,	K01183|1|2.0e-97|360.5|aag:5576726|chitinase [EC:3.2.1.14]	XP_001656232.1	1.1e-248	endochitinase [Aedes aegypti]
aae-miR-252-3p	XM_001656798.2	-31.5	0.036236	-27.81	155	-	GO:0005739,GO:0005739,GO:0048039,GO:0048039,GO:0045333,GO:0006744,GO:0045333,GO:0006744,	K18588|1|6.6e-111|404.8|aag:5578204|coenzyme Q-binding protein COQ10	XP_001656848.2	5.2e-110	coenzyme Q-binding protein COQ10, mitochondrial [Aedes aegypti]
aae-miR-252-3p	XM_001657820.2	-30.4	0.301408	-43.36	310	-	-	K14316|1|0.0e+00|2469.5|aag:5579892|nuclear pore complex protein Nup121	XP_001657870.2	0	mucin-19 [Aedes aegypti]
aae-miR-252-3p	XM_001658018.2	-28.2	0.338292	-25.69	145	-	GO:0016021,GO:0016021,GO:0020037,GO:0005506,GO:0004497,GO:0016705,GO:0020037,GO:0005506,GO:0004497,GO:0016705,	K15001|1|3.4e-281|971.5|cqu:CpipJ_CPIJ018668|cytochrome P450 family 4 [EC:1.14.-.-]	EAT41555.1	0	AAEL006824-PA, partial [Aedes aegypti]
aae-miR-252-3p	XM_001658177.2	-31.2	0.04147	-31.25	141	-	GO:0016021,GO:0016021,GO:0016021,GO:0016021,GO:0016021,	-	XP_001658227.1	2.9e-60	uncharacterized protein LOC5568906 [Aedes aegypti]
aae-miR-252-3p	XM_001658368.2	-27.3	0.518196	-27.24	161	-	GO:0016021,GO:0016747,	K01191|1|1.3e-53|215.7|dwi:6650733|alpha-mannosidase [EC:3.2.1.24]	XP_001658418.2	0	nose resistant to fluoxetine protein 6 isoform X1 [Aedes aegypti]
aae-miR-252-3p	XM_001658771.2	-28.9	0.233093	-26.23	152	-	GO:0005509,GO:0005509,GO:0005509,	K13338|1|5.9e-38|163.3|cfa:475227|peroxin-1!K19932|2|1.6e-11|75.5|dpte:113792669|neuronal calcium sensor 1!K21424|5|1.4e-10|72.4|aplc:110989643|NADPH oxidase 5 [EC:1.6.3.-]	XP_001658821.2	9.6e-192	EF-hand calcium-binding domain-containing protein 1 [Aedes aegypti]
aae-miR-252-3p	XM_001658966.2	-27.6	0.669126	-71.46	465	-	GO:0003676,GO:0008270,	K13203|1|0.0e+00|1788.1|aag:5570237|zinc finger RNA-binding protein	XP_001659016.2	0	zinc finger RNA-binding protein isoform X1 [Aedes aegypti]
aae-miR-252-3p	XM_001659311.2	-30.8	0.181592	-25.63	151	-	-	K14026|1|0.0e+00|1571.2|aag:5570771|SEL1 protein	XP_001659361.1	0	protein sel-1 homolog 1 [Aedes aegypti]
aae-miR-252-3p	XM_001659617.3	-29.3	0.069503	-28.34	154	-	GO:0016740,	K00799|1|1.9e-134|482.6|aag:5571386|glutathione S-transferase [EC:2.5.1.18]	XP_001659667.2	1.5e-133	glutathione S-transferase theta-1 [Aedes aegypti]
aae-miR-252-3p	XM_001660462.2	-31.5	0.133053	-25.53	168	-	-	K08618|1|1.4e-09|69.7|lco:104927075|a disintegrin and metalloproteinase with thrombospondin motifs 2 [EC:3.4.24.14]!K10955|2|1.8e-09|69.3|myi:110448389|mucin-2	XP_001660512.1	1.5e-281	uncharacterized protein LOC5572693 [Aedes aegypti]
aae-miR-252-3p	XM_001661004.2	-26	0.695608	-27.3	145	-	GO:0016021,GO:0016021,GO:0016021,GO:0016021,	K04716|1|1.7e-249|866.3|aag:5573802|sphingosine-1-phosphate phosphatase 1 [EC:3.1.3.-]	XP_001661054.1	1.3e-248	sphingosine-1-phosphate phosphatase 1 [Aedes aegypti]
aae-miR-252-3p	XM_001662777.2	-28.8	0.359146	-26.76	155	-	GO:0005634,GO:0000932,GO:0005634,GO:0000932,GO:0046872,GO:0003723,GO:0003723,GO:0003723,GO:0046872,GO:0003723,GO:0003723,GO:0003723,GO:0003723,	K15686|1|3.7e-278|961.8|aag:5576689|RNA-binding protein MEX3 [EC:2.3.2.27]	KFB52132.1	2.6e-124	AGAP013259-PA-like protein [Anopheles sinensis]
aae-miR-252-3p	XM_001663006.2	-29.3	0.120884	-27.5	169	-	-	-	EAT45650.1	4.5e-238	AAEL003087-PA [Aedes aegypti]
aae-miR-252-3p	XM_001663051.2	-26.8	0.780984	-44.03	309	-	GO:0046872,GO:0052629,GO:0004438,GO:0004725,GO:0046856,GO:0010506,	K18083|1|0.0e+00|1553.1|aag:5576998|myotubularin-related protein 6/7/8 [EC:3.1.3.64 3.1.3.95]	EAT45695.1	0	AAEL003083-PA [Aedes aegypti]
aae-miR-252-3p	XM_001663404.2	-30.3	0.246431	-25.53	166	-	GO:0005634,GO:0005634,GO:0003684,GO:0003684,GO:0006289,GO:0006289,	K10838|1|0.0e+00|1290.4|cqu:CpipJ_CPIJ015737|xeroderma pigmentosum group C-complementing protein	XP_001663454.2	0	DNA repair protein complementing XP-C cells homolog [Aedes aegypti]
aae-miR-252-3p	XM_001663642.2	-27.3	0.491685	-67.99	448	-	GO:0005634,GO:0005634,GO:0005634,GO:0003677,GO:0003700,GO:0003677,GO:0003700,GO:0003677,GO:0003700,	K10180|1|2.1e-284|982.2|aag:5578071|T-box protein 6	XP_001663692.2	1.7e-283	T-box transcription factor TBX6 [Aedes aegypti]
aae-miR-252-3p	XM_001663905.2	-28.3	0.591313	-27.24	145	-	-	K08061|1|2.7e-33|149.1|cpic:101939826|regulatory factor X 5	XP_001663955.2	0	uncharacterized protein LOC5578565 isoform X1 [Aedes aegypti]
aae-miR-252-3p	XM_001664041.2	-29.4	0.042707	-26.17	155	-	-	-	XP_001664091.2	3.8e-81	uncharacterized protein LOC5578882 [Aedes aegypti]
aae-miR-252-3p	XM_001664191.2	-26.3	0.787063	-41.92	303	-	-	K16687|1|2.7e-288|995.7|aag:5579146|transcriptional coactivator YAP1	XP_001664241.2	2.1e-287	transcriptional coactivator yorkie isoform X1 [Aedes aegypti]
aae-miR-252-3p	XM_001664202.2	-27.9	0.533969	-25.3	157	-	GO:0000159,GO:0000159,GO:0000159,GO:0019888,GO:0019888,GO:0019888,GO:0007165,GO:0007165,GO:0007165,	K11584|1|0.0e+00|1181.4|aag:5579157|serine/threonine-protein phosphatase 2A regulatory subunit B'	XP_001664252.1	0	serine/threonine-protein phosphatase 2A 56 kDa regulatory subunit gamma isoform [Aedes aegypti]
aae-miR-252-3p	XM_021837259.1	-30	0.403326	-26.96	151	-	GO:0016021,GO:0016021,	K05030|1|8.8e-238|828.6|nvl:108567041|calcium-activated chloride channel regulator 3/4!K10955|4|1.7e-23|116.7|asn:102388355|mucin-2	XP_021692951.1	0	calcium-activated chloride channel regulator 2 [Aedes aegypti]
aae-miR-252-3p	XM_021837297.1	-28.1	0.791206	-42.92	298	-	GO:0005911,GO:0005911,GO:0005911,GO:0005911,GO:0005911,GO:0007165,GO:0007165,GO:0007165,GO:0007165,	K05702|1|0.0e+00|2305.4|aga:AgaP_AGAP004039|afadin	XP_021692989.1	0	afadin isoform X4 [Aedes aegypti]
aae-miR-252-3p	XM_021837406.1	-25.4	0.784073	-65.81	439	-	GO:0032418,GO:0032418,GO:0032418,	K20819|1|5.8e-194|681.8|aag:5570123|BLOC-1 related complex subunit 5	XP_021693098.1	4.6e-193	BLOC-1-related complex subunit 5 [Aedes aegypti]
aae-miR-252-3p	XM_021837701.1	-28.9	0.66359	-43.61	291	-	-	K13763|1|0.0e+00|2505.7|aag:23687451|cGMP-specific 3',5'-cyclic phosphodiesterase, invertebrate [EC:3.1.4.35]	XP_021693393.1	0	cGMP-specific 3',5'-cyclic phosphodiesterase isoform X1 [Aedes aegypti]
aae-miR-252-3p	XM_021837702.1	-28.9	0.659294	-43.61	291	-	-	K13763|1|0.0e+00|2505.7|aag:23687451|cGMP-specific 3',5'-cyclic phosphodiesterase, invertebrate [EC:3.1.4.35]	XP_021693393.1	0	cGMP-specific 3',5'-cyclic phosphodiesterase isoform X1 [Aedes aegypti]
aae-miR-252-3p	XM_021837703.1	-28.9	0.657018	-43.61	291	-	-	K13763|1|0.0e+00|2501.5|aag:23687451|cGMP-specific 3',5'-cyclic phosphodiesterase, invertebrate [EC:3.1.4.35]	XP_021693395.1	0	cGMP-specific 3',5'-cyclic phosphodiesterase isoform X2 [Aedes aegypti]
aae-miR-252-3p	XM_021837704.1	-28.9	0.65655	-43.61	291	-	-	K13763|1|0.0e+00|2501.5|aag:23687451|cGMP-specific 3',5'-cyclic phosphodiesterase, invertebrate [EC:3.1.4.35]	XP_021693395.1	0	cGMP-specific 3',5'-cyclic phosphodiesterase isoform X2 [Aedes aegypti]
aae-miR-252-3p	XM_021837705.1	-28.9	0.655874	-43.61	291	-	-	K13763|1|0.0e+00|2501.5|aag:23687451|cGMP-specific 3',5'-cyclic phosphodiesterase, invertebrate [EC:3.1.4.35]	XP_021693395.1	0	cGMP-specific 3',5'-cyclic phosphodiesterase isoform X2 [Aedes aegypti]
aae-miR-252-3p	XM_021837706.1	-28.9	0.661194	-43.61	291	-	-	K13763|1|0.0e+00|2463.0|aag:23687451|cGMP-specific 3',5'-cyclic phosphodiesterase, invertebrate [EC:3.1.4.35]	XP_021693398.1	0	cGMP-specific 3',5'-cyclic phosphodiesterase isoform X3 [Aedes aegypti]
aae-miR-252-3p	XM_021837707.1	-28.9	0.562852	-43.61	291	-	-	K13763|1|0.0e+00|2343.9|aag:23687451|cGMP-specific 3',5'-cyclic phosphodiesterase, invertebrate [EC:3.1.4.35]	XP_021693399.1	0	cGMP-specific 3',5'-cyclic phosphodiesterase isoform X4 [Aedes aegypti]
aae-miR-252-3p	XM_021837708.1	-28.9	0.627859	-43.61	291	-	-	K13763|1|0.0e+00|2340.5|aag:23687451|cGMP-specific 3',5'-cyclic phosphodiesterase, invertebrate [EC:3.1.4.35]	XP_021693400.1	0	cGMP-specific 3',5'-cyclic phosphodiesterase isoform X5 [Aedes aegypti]
aae-miR-252-3p	XM_021837781.1	-28	0.730759	-43.87	306	-	-	K02602|1|0.0e+00|1808.1|aag:5575787|cytoplasmic polyadenylation element-binding protein	XP_021693473.1	0	cytoplasmic polyadenylation element-binding protein 2 [Aedes aegypti]
aae-miR-252-3p	XM_021837782.1	-28	0.731111	-43.87	306	-	-	K02602|1|0.0e+00|1808.1|aag:5575787|cytoplasmic polyadenylation element-binding protein	XP_021693473.1	0	cytoplasmic polyadenylation element-binding protein 2 [Aedes aegypti]
aae-miR-252-3p	XM_021837826.1	-28.7	0.582338	-41.16	303	-	GO:0016021,GO:0016021,GO:0046872,GO:0004842,GO:0046872,GO:0004842,	K11972|1|0.0e+00|1685.6|aag:5576397|E3 ubiquitin-protein ligase RNF19A [EC:2.3.2.31]	XP_021693518.1	0	E3 ubiquitin-protein ligase RNF19B isoform X1 [Aedes aegypti]
aae-miR-252-3p	XM_021837827.1	-28.7	0.547872	-41.16	303	-	GO:0016021,GO:0016021,GO:0046872,GO:0004842,GO:0046872,GO:0004842,	K11972|1|0.0e+00|1685.6|aag:5576397|E3 ubiquitin-protein ligase RNF19A [EC:2.3.2.31]	XP_021693518.1	0	E3 ubiquitin-protein ligase RNF19B isoform X1 [Aedes aegypti]
aae-miR-252-3p	XM_021837828.1	-28.7	0.508064	-41.16	303	-	GO:0016021,GO:0016021,GO:0046872,GO:0004842,GO:0046872,GO:0004842,	K11972|1|0.0e+00|1685.6|aag:5576397|E3 ubiquitin-protein ligase RNF19A [EC:2.3.2.31]	XP_021693518.1	0	E3 ubiquitin-protein ligase RNF19B isoform X1 [Aedes aegypti]
aae-miR-252-3p	XM_021837829.1	-28.7	0.558244	-41.16	303	-	GO:0016021,GO:0016021,GO:0046872,GO:0004842,GO:0046872,GO:0004842,	K11972|1|0.0e+00|1685.6|aag:5576397|E3 ubiquitin-protein ligase RNF19A [EC:2.3.2.31]	XP_021693518.1	0	E3 ubiquitin-protein ligase RNF19B isoform X1 [Aedes aegypti]
aae-miR-252-3p	XM_021837830.1	-28.7	0.438751	-41.16	303	-	GO:0016021,GO:0016021,GO:0046872,GO:0004842,GO:0046872,GO:0004842,	K11972|1|0.0e+00|1685.6|aag:5576397|E3 ubiquitin-protein ligase RNF19A [EC:2.3.2.31]	XP_021693518.1	0	E3 ubiquitin-protein ligase RNF19B isoform X1 [Aedes aegypti]
aae-miR-252-3p	XM_021837831.1	-28.7	0.461272	-41.16	303	-	GO:0016021,GO:0016021,GO:0046872,GO:0004842,GO:0046872,GO:0004842,	K11972|1|0.0e+00|1685.6|aag:5576397|E3 ubiquitin-protein ligase RNF19A [EC:2.3.2.31]	XP_021693518.1	0	E3 ubiquitin-protein ligase RNF19B isoform X1 [Aedes aegypti]
aae-miR-252-3p	XM_021837832.1	-28.7	0.575406	-41.16	303	-	GO:0016021,GO:0016021,GO:0046872,GO:0004842,GO:0046872,GO:0004842,	K11972|1|0.0e+00|1656.3|aag:5576397|E3 ubiquitin-protein ligase RNF19A [EC:2.3.2.31]	XP_021693524.1	0	E3 ubiquitin-protein ligase RNF19B isoform X2 [Aedes aegypti]
aae-miR-252-3p	XM_021837833.1	-28.7	0.570783	-45.96	302	-	GO:0016021,GO:0016021,GO:0046872,GO:0004842,GO:0046872,GO:0004842,	K11972|1|0.0e+00|1604.0|aag:5576397|E3 ubiquitin-protein ligase RNF19A [EC:2.3.2.31]	XP_021693525.1	0	E3 ubiquitin-protein ligase RNF19B isoform X3 [Aedes aegypti]
aae-miR-252-3p	XM_021837959.1	-29.1	0.36909	-26.25	159	-	GO:0005524,GO:0005524,GO:0005524,GO:0005524,	K03283|1|7.2e-312|1073.9|dan:Dana_GF16629|heat shock 70kDa protein 1/2/6/8	XP_019528297.1	0	PREDICTED: heat shock protein 70 A1-like [Aedes albopictus]
aae-miR-252-3p	XM_021837960.1	-29.1	0.356436	-26.25	159	-	GO:0005524,GO:0005524,GO:0005524,GO:0005524,	K03283|1|7.0e-312|1073.9|dan:Dana_GF16629|heat shock 70kDa protein 1/2/6/8	XP_019528297.1	0	PREDICTED: heat shock protein 70 A1-like [Aedes albopictus]
aae-miR-252-3p	XM_021838003.1	-30.2	0.597747	-111.79	735	-	GO:0005634,GO:0005524,GO:0003677,	K22016|1|1.0e-37|164.9|tup:102472440|mucin-3/17	XP_021693695.1	0	uncharacterized protein LOC5566210 [Aedes aegypti]
aae-miR-252-3p	XM_021838074.1	-28.5	0.654248	-44.79	288	-	-	K14944|1|0.0e+00|1456.0|aag:5565754|RNA-binding protein Nova	XP_021693766.1	0	RNA-binding protein Nova-1 isoform X1 [Aedes aegypti]
aae-miR-252-3p	XM_021838075.1	-28.5	0.630807	-44.79	288	-	-	K14944|1|0.0e+00|1456.0|aag:5565754|RNA-binding protein Nova	XP_021693766.1	0	RNA-binding protein Nova-1 isoform X1 [Aedes aegypti]
aae-miR-252-3p	XM_021838076.1	-28.5	0.672581	-44.79	288	-	-	K14944|1|0.0e+00|1454.1|aag:5565754|RNA-binding protein Nova	XP_021693766.1	0	RNA-binding protein Nova-1 isoform X1 [Aedes aegypti]
aae-miR-252-3p	XM_021838077.1	-28.5	0.652929	-44.79	288	-	-	K14944|1|0.0e+00|1454.1|aag:5565754|RNA-binding protein Nova	XP_021693766.1	0	RNA-binding protein Nova-1 isoform X1 [Aedes aegypti]
aae-miR-252-3p	XM_021838079.1	-28.5	0.611074	-44.79	288	-	-	K14944|1|0.0e+00|1454.1|aag:5565754|RNA-binding protein Nova	XP_021693766.1	0	RNA-binding protein Nova-1 isoform X1 [Aedes aegypti]
aae-miR-252-3p	XM_021838081.1	-28.5	0.674632	-44.79	288	-	-	K14944|1|1.6e-302|1043.9|aag:5565754|RNA-binding protein Nova	XP_021693773.1	0	RNA-binding protein Nova-1 isoform X4 [Aedes aegypti]
aae-miR-252-3p	XM_021838082.1	-28.5	0.606369	-44.79	288	-	-	K14944|1|0.0e+00|1430.6|aag:5565754|RNA-binding protein Nova	XP_021693768.1	0	RNA-binding protein Nova-1 isoform X2 [Aedes aegypti]
aae-miR-252-3p	XM_021838083.1	-28.5	0.560583	-44.79	288	-	-	K14944|1|1.1e-302|1043.9|aag:5565754|RNA-binding protein Nova	XP_021693775.1	0	RNA-binding protein Nova-1 isoform X6 [Aedes aegypti]
aae-miR-252-3p	XM_021838084.1	-28.5	0.632225	-44.79	288	-	-	K14944|1|3.1e-302|1042.7|aag:5565754|RNA-binding protein Nova	XP_021693776.1	1e-307	RNA-binding protein Nova-1 isoform X7 [Aedes aegypti]
aae-miR-252-3p	XM_021838178.1	-28.5	0.720312	-42.23	295	-	-	K21125|1|6.2e-21|108.6|csab:103241795|mucin-5AC	XP_021693870.1	0	uncharacterized protein LOC5577636 isoform X7 [Aedes aegypti]
aae-miR-252-3p	XM_021838179.1	-28.5	0.719724	-42.23	295	-	-	K14972|1|4.0e-20|105.9|dmo:Dmoj_GI13678|PAX-interacting protein 1	XP_021693871.1	0	uncharacterized protein LOC5577636 isoform X8 [Aedes aegypti]
aae-miR-252-3p	XM_021838180.1	-28.5	0.718938	-42.23	295	-	-	K21125|1|6.2e-21|108.6|csab:103241795|mucin-5AC	XP_021693872.1	0	uncharacterized protein LOC5577636 isoform X9 [Aedes aegypti]
aae-miR-252-3p	XM_021838239.1	-30.8	0.181784	-25.63	151	-	-	K14026|1|0.0e+00|1571.2|aag:5570771|SEL1 protein	XP_001659361.1	0	protein sel-1 homolog 1 [Aedes aegypti]
aae-miR-252-3p	XM_021838324.1	-29.4	0.477188	-26.7	146	-	GO:0005634,GO:0005634,GO:0051301,GO:0007076,GO:0051301,GO:0007076,	K06677|1|0.0e+00|2781.9|aag:5565144|condensin complex subunit 1	XP_021694016.1	0	condensin complex subunit 1 isoform X2 [Aedes aegypti]
aae-miR-252-3p	XM_021838385.1	-25.9	0.480433	-25.18	142	-	-	K08606|1|1.4e-43|181.4|tut:107360299|meprin B [EC:3.4.24.63]!K18543|2|3.1e-43|180.3|malb:109969927|choriolysin H [EC:3.4.24.67]!K08076|3|2.6e-42|177.2|cel:CELE_T04G9.2|astacin [EC:3.4.24.21]!K19323|4|1.0e-41|175.3|tsp:Tsp_04481|ataxin-10!K13047|5|1.3e-41|174.9|sko:100375661|tolloid-like protein 2 [EC:3.4.24.-]	XP_021694077.1	7.9e-206	zinc metalloproteinase nas-4 isoform X2 [Aedes aegypti]
aae-miR-252-3p	XM_021838434.1	-29.6	0.149329	-25.33	154	-	GO:0005634,GO:0005634,GO:0004482,GO:0003723,GO:0004482,GO:0003723,	K00565|1|3.7e-246|854.7|aag:110681192|mRNA (guanine-N7-)-methyltransferase [EC:2.1.1.56]	XP_021712660.1	2.9e-245	mRNA cap guanine-N7 methyltransferase-like [Aedes aegypti]
aae-miR-252-3p	XM_021838435.1	-29.6	0.148065	-25.33	154	-	GO:0005634,GO:0005634,GO:0004482,GO:0003723,GO:0004482,GO:0003723,	K00565|1|3.6e-246|854.7|aag:110681192|mRNA (guanine-N7-)-methyltransferase [EC:2.1.1.56]	XP_021712660.1	2.9e-245	mRNA cap guanine-N7 methyltransferase-like [Aedes aegypti]
aae-miR-252-3p	XM_021838439.1	-31.3	0.218569	-25.74	156	-	GO:0005856,GO:0005856,GO:0005856,	K21111|1|3.4e-134|484.2|xla:108720029|band 4.1-like protein 4B	XP_021694131.1	0	band 4.1-like protein 5 [Aedes aegypti]
aae-miR-252-3p	XM_021838441.1	-31.2	0.595532	-68.95	435	-	-	K16726|1|0.0e+00|7915.8|aag:5565160|ankyrin repeat domain-containing protein 17	XP_021694133.1	0	ankyrin repeat and KH domain-containing protein mask isoform X1 [Aedes aegypti]
aae-miR-252-3p	XM_021838442.1	-31.2	0.595049	-68.95	435	-	-	K16726|1|0.0e+00|7893.9|aag:5565160|ankyrin repeat domain-containing protein 17	XP_021694134.1	0	ankyrin repeat and KH domain-containing protein mask isoform X2 [Aedes aegypti]
aae-miR-252-3p	XM_021838443.1	-31.2	0.594634	-68.95	435	-	-	K16726|1|0.0e+00|7880.4|aag:5565160|ankyrin repeat domain-containing protein 17	XP_021694135.1	0	ankyrin repeat and KH domain-containing protein mask isoform X3 [Aedes aegypti]
aae-miR-252-3p	XM_021838444.1	-31.2	0.59239	-68.95	435	-	-	K16726|1|0.0e+00|7858.4|aag:5565160|ankyrin repeat domain-containing protein 17	XP_021694136.1	0	ankyrin repeat and KH domain-containing protein mask isoform X4 [Aedes aegypti]
aae-miR-252-3p	XM_021838445.1	-31.2	0.593942	-68.95	435	-	-	K16726|1|0.0e+00|7857.7|aag:5565160|ankyrin repeat domain-containing protein 17	XP_021694137.1	0	ankyrin repeat and KH domain-containing protein mask isoform X5 [Aedes aegypti]
aae-miR-252-3p	XM_021838446.1	-31.2	0.602108	-68.95	435	-	-	K16726|1|0.0e+00|7528.3|aag:5565160|ankyrin repeat domain-containing protein 17	XP_021694138.1	0	ankyrin repeat and KH domain-containing protein mask isoform X6 [Aedes aegypti]
aae-miR-252-3p	XM_021838447.1	-31.2	0.601229	-68.95	435	-	-	K16726|1|0.0e+00|7501.4|aag:5565160|ankyrin repeat domain-containing protein 17	XP_021694139.1	0	ankyrin repeat and KH domain-containing protein mask isoform X7 [Aedes aegypti]
aae-miR-252-3p	XM_021838546.1	-30.5	0.024859	-27.08	160	-	GO:0046983,	K22614|1|8.8e-36|154.5|bpec:110166121|NLR family CARD domain-containing protein 3!K05108|2|1.5e-11|73.9|salp:111972943|EphA7 [EC:2.7.10.1]!K10897|3|9.8e-11|71.2|pmur:107285099|partner and localizer of BRCA2	XP_021694238.1	1.8e-115	zinc finger BED domain-containing protein 5-like [Aedes aegypti]
aae-miR-252-3p	XM_021838585.1	-30.8	0.15414	-53.03	296	-	-	K23049|1|1.0e-210|737.6|aag:5574069|headcase protein	XP_021694277.1	8.2e-210	headcase protein [Aedes aegypti]
aae-miR-252-3p	XM_021838605.1	-29.9	0.461637	-25.3	149	-	-	K01109|1|0.0e+00|2752.2|aag:5572787|inositol polyphosphate-4-phosphatase [EC:3.1.3.66]	XP_021694297.1	0	type I inositol 3,4-bisphosphate 4-phosphatase isoform X1 [Aedes aegypti]
aae-miR-252-3p	XM_021838613.1	-29.9	0.391609	-25.3	149	-	-	K01109|1|0.0e+00|2752.2|aag:5572787|inositol polyphosphate-4-phosphatase [EC:3.1.3.66]	XP_021694297.1	0	type I inositol 3,4-bisphosphate 4-phosphatase isoform X1 [Aedes aegypti]
aae-miR-252-3p	XM_021838615.1	-33	0.038187	-29.89	171	-	GO:0003677,GO:0046332,GO:0046332,GO:0003677,GO:0046332,	K18499|1|3.9e-23|114.0|lco:104926183|Ski-like protein	XP_021694307.1	8.6e-299	ski oncogene [Aedes aegypti]
aae-miR-252-3p	XM_021838620.1	-29.9	0.456489	-25.3	149	-	-	K01109|1|0.0e+00|2674.4|aag:5572787|inositol polyphosphate-4-phosphatase [EC:3.1.3.66]	XP_021694312.1	0	type I inositol 3,4-bisphosphate 4-phosphatase isoform X2 [Aedes aegypti]
aae-miR-252-3p	XM_021838895.1	-29.3	0.682443	-71.45	451	-	GO:0005634,GO:0043565,GO:0006355,	K09378|1|7.5e-117|427.6|tca:657717|AT-binding transcription factor 1	XP_021694587.1	0	zinc finger protein 2 [Aedes aegypti]
aae-miR-252-3p	XM_021838896.1	-29.3	0.707295	-71.45	451	-	GO:0005634,GO:0043565,GO:0006355,	K09378|1|8.1e-117|427.6|tca:657717|AT-binding transcription factor 1	XP_021694587.1	0	zinc finger protein 2 [Aedes aegypti]
aae-miR-252-3p	XM_021839087.1	-29.2	0.71774	-49.73	307	-	-	K16727|1|0.0e+00|4133.6|aag:5576541|Rho guanine nucleotide exchange factor 10	XP_021694779.1	0	uncharacterized protein LOC5576541 isoform X1 [Aedes aegypti]
aae-miR-252-3p	XM_021839159.1	-28.5	0.467561	-25.54	162	-	GO:0005783,GO:0000139,GO:0016021,GO:0005783,GO:0000139,GO:0016021,GO:0005509,GO:0004571,GO:0005509,GO:0004571,GO:0006491,GO:0006491,	K01230|1|0.0e+00|1380.5|aag:5578387|mannosyl-oligosaccharide alpha-1,2-mannosidase [EC:3.2.1.113]	XP_021694851.1	0	mannosyl-oligosaccharide alpha-1,2-mannosidase IA isoform X1 [Aedes aegypti]
aae-miR-252-3p	XM_021839160.1	-28.5	0.470751	-25.54	162	-	GO:0005783,GO:0000139,GO:0016021,GO:0005783,GO:0000139,GO:0016021,GO:0005509,GO:0004571,GO:0005509,GO:0004571,GO:0006491,GO:0006491,	K01230|1|0.0e+00|1380.5|aag:5578387|mannosyl-oligosaccharide alpha-1,2-mannosidase [EC:3.2.1.113]	XP_021694851.1	0	mannosyl-oligosaccharide alpha-1,2-mannosidase IA isoform X1 [Aedes aegypti]
aae-miR-252-3p	XM_021839161.1	-28.5	0.473105	-25.54	162	-	GO:0005783,GO:0000139,GO:0016021,GO:0005783,GO:0000139,GO:0016021,GO:0005509,GO:0004571,GO:0005509,GO:0004571,GO:0006491,GO:0006491,	K01230|1|0.0e+00|1380.5|aag:5578387|mannosyl-oligosaccharide alpha-1,2-mannosidase [EC:3.2.1.113]	XP_021694851.1	0	mannosyl-oligosaccharide alpha-1,2-mannosidase IA isoform X1 [Aedes aegypti]
aae-miR-252-3p	XM_021839162.1	-28.5	0.467871	-25.54	162	-	GO:0016020,GO:0016020,GO:0005509,GO:0004571,GO:0005509,GO:0004571,GO:0008152,GO:0008152,	K01230|1|5.5e-260|901.7|cqu:CpipJ_CPIJ009935|mannosyl-oligosaccharide alpha-1,2-mannosidase [EC:3.2.1.113]	XP_021694854.1	0	mannosyl-oligosaccharide alpha-1,2-mannosidase IA isoform X2 [Aedes aegypti]
aae-miR-252-3p	XM_021839164.1	-28.5	0.45828	-25.54	162	-	GO:0016020,GO:0016020,GO:0005509,GO:0004571,GO:0005509,GO:0004571,GO:0008152,GO:0008152,	K01230|1|5.3e-260|901.7|cqu:CpipJ_CPIJ009935|mannosyl-oligosaccharide alpha-1,2-mannosidase [EC:3.2.1.113]	XP_021694854.1	0	mannosyl-oligosaccharide alpha-1,2-mannosidase IA isoform X2 [Aedes aegypti]
aae-miR-252-3p	XM_021839279.1	-27.9	0.173311	-27.31	158	-	GO:0016740,	K00799|1|4.9e-132|474.9|aag:5571385|glutathione S-transferase [EC:2.5.1.18]	XP_021694971.1	3.9e-131	glutathione S-transferase theta-3 [Aedes aegypti]
aae-miR-252-3p	XM_021839457.1	-30.5	0.751908	-64.9	448	-	-	K22909|1|1.1e-24|122.5|sasa:106611265|zinc finger CCCH domain-containing protein 13	XP_022201018.1	3.1e-50	suppressor protein SRP40-like [Nilaparvata lugens]
aae-miR-252-3p	XM_021839458.1	-30.5	0.751617	-64.9	448	-	-	K22909|1|1.1e-24|122.5|sasa:106611265|zinc finger CCCH domain-containing protein 13	XP_022201018.1	3.1e-50	suppressor protein SRP40-like [Nilaparvata lugens]
aae-miR-252-3p	XM_021839475.1	-29.8	0.628293	-26.72	169	-	-	K05088|1|0.0e+00|5195.2|aag:5569551|proto-oncogene tyrosine-protein kinase ROS [EC:2.7.10.1]	XP_021695167.1	0	proto-oncogene tyrosine-protein kinase ROS isoform X1 [Aedes aegypti]
aae-miR-252-3p	XM_021839476.1	-29.8	0.625984	-26.72	169	-	-	K05088|1|0.0e+00|5142.0|aag:5569551|proto-oncogene tyrosine-protein kinase ROS [EC:2.7.10.1]	XP_021695168.1	0	proto-oncogene tyrosine-protein kinase ROS isoform X2 [Aedes aegypti]
aae-miR-252-3p	XM_021839477.1	-29.8	0.625868	-26.72	169	-	-	K05088|1|0.0e+00|5142.8|aag:5569551|proto-oncogene tyrosine-protein kinase ROS [EC:2.7.10.1]	XP_021695169.1	0	proto-oncogene tyrosine-protein kinase ROS isoform X3 [Aedes aegypti]
aae-miR-252-3p	XM_021839478.1	-29.8	0.62319	-26.72	169	-	-	K05088|1|0.0e+00|4584.2|aag:5569551|proto-oncogene tyrosine-protein kinase ROS [EC:2.7.10.1]	XP_021695170.1	0	proto-oncogene tyrosine-protein kinase ROS isoform X4 [Aedes aegypti]
aae-miR-252-3p	XM_021839557.1	-25.9	0.486868	-25.99	157	-	-	K05022|1|7.5e-162|574.3|aag:5569564|chloride intracellular channel protein 2	XP_021695249.1	6e-161	chloride intracellular channel exc-4 isoform X1 [Aedes aegypti]
aae-miR-252-3p	XM_021839562.1	-25.9	0.754943	-25.99	157	-	GO:0005634,GO:0005634,GO:0005254,GO:0005254,	K05022|1|1.1e-137|495.0|aga:AgaP_AGAP000943|chloride intracellular channel protein 2	XP_019552218.1	4.2e-150	PREDICTED: chloride intracellular channel exc-4 isoform X1 [Aedes albopictus]
aae-miR-252-3p	XM_021839568.1	-25.9	0.753559	-25.99	157	-	GO:0005634,GO:0005634,GO:0005254,GO:0005254,	K05022|1|1.2e-139|501.5|aga:AgaP_AGAP000943|chloride intracellular channel protein 2	XP_019552219.1	1.3e-146	PREDICTED: chloride intracellular channel exc-4 isoform X2 [Aedes albopictus]
aae-miR-252-3p	XM_021839600.1	-27.4	0.691681	-43.7	301	-	GO:0005634,GO:0005634,GO:0006397,GO:0006397,	K13217|1|0.0e+00|2376.7|aag:5578884|pre-mRNA-processing factor 39	XP_021695292.1	0	pre-mRNA-processing factor 39 isoform X1 [Aedes aegypti]
aae-miR-252-3p	XM_021839605.1	-27.4	0.616282	-43.7	301	-	GO:0005634,GO:0006397,	K13217|1|0.0e+00|2201.0|aag:5578884|pre-mRNA-processing factor 39	XP_021695292.1	0	pre-mRNA-processing factor 39 isoform X1 [Aedes aegypti]
aae-miR-252-3p	XM_021839643.1	-30.7	0.2602	-51.45	293	-	GO:0016021,GO:0016021,GO:0016021,GO:0016021,GO:0016021,GO:0016021,GO:0016021,	K22017|1|4.7e-08|65.1|pdam:113684306|mucin-4	XP_021695335.1	0	transmembrane and TPR repeat-containing protein CG4341 [Aedes aegypti]
aae-miR-252-3p	XM_021840115.1	-30	0.510929	-28.35	156	-	-	K04946|1|0.0e+00|3156.3|aag:5571223|potassium channel subfamily T member 1	XP_021695807.1	0	potassium channel subfamily T member 2 isoform X8 [Aedes aegypti]
aae-miR-252-3p	XM_021840133.1	-28.6	0.669219	-45.49	291	-	-	K06071|1|0.0e+00|2476.8|aag:5571296|protein kinase N [EC:2.7.11.13]	XP_021695825.1	0	serine/threonine-protein kinase N isoform X2 [Aedes aegypti]
aae-miR-252-3p	XM_021840134.1	-28.6	0.652948	-45.49	291	-	-	K06071|1|0.0e+00|2476.8|aag:5571296|protein kinase N [EC:2.7.11.13]	XP_021695825.1	0	serine/threonine-protein kinase N isoform X2 [Aedes aegypti]
aae-miR-252-3p	XM_021840135.1	-28.6	0.665899	-45.49	291	-	-	K06071|1|0.0e+00|2476.8|aag:5571296|protein kinase N [EC:2.7.11.13]	XP_021695825.1	0	serine/threonine-protein kinase N isoform X2 [Aedes aegypti]
aae-miR-252-3p	XM_021840394.1	-29.7	0.247813	-25.09	155	-	GO:0005783,GO:0005797,GO:0030173,GO:0046872,GO:0033829,GO:0001745,GO:0035017,GO:0036099,GO:0006004,GO:0007293,GO:0036011,GO:0008587,GO:0045746,GO:0007219,GO:0030707,GO:0006493,GO:0048190,	K05948|1|5.6e-244|848.2|aag:5574115|fringe [EC:2.4.1.222]	XP_021696086.1	4.5e-243	fringe glycosyltransferase [Aedes aegypti]
aae-miR-252-3p	XM_021840461.1	-28.7	0.761382	-26.16	157	-	GO:0005089,GO:0035023,	K20045|1|6.5e-20|105.5|sanh:107697661|intersectin	XP_021696153.1	0	uncharacterized protein LOC5565109 [Aedes aegypti]
aae-miR-252-3p	XM_021840462.1	-28.7	0.686381	-26.16	157	-	GO:0005089,GO:0035023,	K20045|1|5.2e-20|105.5|sanh:107697661|intersectin	XP_021696153.1	0	uncharacterized protein LOC5565109 [Aedes aegypti]
aae-miR-252-3p	XM_021840464.1	-28.7	0.754629	-26.16	157	-	GO:0005089,GO:0035023,	K20045|1|6.3e-20|105.5|srx:107719497|intersectin	XP_021696153.1	0	uncharacterized protein LOC5565109 [Aedes aegypti]
aae-miR-252-3p	XM_021840465.1	-31.9	0.277602	-26.15	157	-	-	K07380|1|2.4e-73|282.7|ptr:463819|contactin associated protein-like 2	XP_021696157.1	0	contactin-associated protein-like 4 isoform X1 [Aedes aegypti]
aae-miR-252-3p	XM_021840466.1	-31.9	0.279936	-26.15	157	-	-	K07380|1|2.4e-73|282.7|ptr:463819|contactin associated protein-like 2	XP_021696157.1	0	contactin-associated protein-like 4 isoform X1 [Aedes aegypti]
aae-miR-252-3p	XM_021840467.1	-31.9	0.279685	-26.15	157	-	-	K07380|1|2.4e-73|282.7|ptr:463819|contactin associated protein-like 2	XP_021696157.1	0	contactin-associated protein-like 4 isoform X1 [Aedes aegypti]
aae-miR-252-3p	XM_021840468.1	-31.9	0.280223	-26.15	157	-	-	K07380|1|2.4e-73|282.7|ptr:463819|contactin associated protein-like 2	XP_021696157.1	0	contactin-associated protein-like 4 isoform X1 [Aedes aegypti]
aae-miR-252-3p	XM_021840469.1	-31.9	0.277134	-26.15	157	-	-	K07380|1|2.4e-73|282.7|ptr:463819|contactin associated protein-like 2	XP_021696157.1	0	contactin-associated protein-like 4 isoform X1 [Aedes aegypti]
aae-miR-252-3p	XM_021840470.1	-31.9	0.277026	-26.15	157	-	-	K07380|1|2.4e-73|282.7|ptr:463819|contactin associated protein-like 2	XP_021696157.1	0	contactin-associated protein-like 4 isoform X1 [Aedes aegypti]
aae-miR-252-3p	XM_021840471.1	-31.9	0.279614	-26.15	157	-	-	K07380|1|2.4e-73|282.7|ptr:463819|contactin associated protein-like 2	XP_021696157.1	0	contactin-associated protein-like 4 isoform X1 [Aedes aegypti]
aae-miR-252-3p	XM_021840472.1	-31.9	0.279255	-26.15	157	-	-	K07380|1|2.4e-73|282.7|ptr:463819|contactin associated protein-like 2	XP_021696157.1	0	contactin-associated protein-like 4 isoform X1 [Aedes aegypti]
aae-miR-252-3p	XM_021840473.1	-31.9	0.277962	-26.15	157	-	-	K07380|1|2.4e-73|282.7|ptr:463819|contactin associated protein-like 2	XP_021696157.1	0	contactin-associated protein-like 4 isoform X1 [Aedes aegypti]
aae-miR-252-3p	XM_021840474.1	-31.9	0.277746	-26.15	157	-	-	K07380|1|2.4e-73|282.7|ptr:463819|contactin associated protein-like 2	XP_021696157.1	0	contactin-associated protein-like 4 isoform X1 [Aedes aegypti]
aae-miR-252-3p	XM_021840475.1	-31.9	0.274535	-26.15	157	-	-	K07380|1|2.4e-73|282.7|ptr:463819|contactin associated protein-like 2	XP_021696167.1	0	contactin-associated protein-like 4 isoform X2 [Aedes aegypti]
aae-miR-252-3p	XM_021840476.1	-31.9	0.280438	-26.15	157	-	GO:0016021,GO:0004867,	K07380|1|2.4e-73|282.7|ptr:463819|contactin associated protein-like 2	XP_021696168.1	0	contactin-associated protein-like 4 isoform X3 [Aedes aegypti]
aae-miR-252-3p	XM_021840477.1	-31.9	0.270178	-26.15	157	-	-	K07380|1|2.3e-73|282.7|ptr:463819|contactin associated protein-like 2	XP_021696169.1	0	contactin-associated protein-like 4 isoform X4 [Aedes aegypti]
aae-miR-252-3p	XM_021840647.1	-27.3	0.789894	-49.83	300	-	GO:0061630,GO:0008270,GO:0061630,GO:0008270,GO:0043161,GO:0000209,GO:0043161,GO:0000209,	K12035|1|0.0e+00|2623.2|aag:5577066|tripartite motif-containing protein 71 [EC:2.3.2.27]	XP_021696339.1	0	RING finger protein nhl-1 isoform X1 [Aedes aegypti]
aae-miR-252-3p	XM_021840649.1	-27.3	0.766997	-49.83	300	-	GO:0061630,GO:0008270,GO:0061630,GO:0008270,GO:0043161,GO:0000209,GO:0043161,GO:0000209,	K12035|1|0.0e+00|2623.2|aag:5577066|tripartite motif-containing protein 71 [EC:2.3.2.27]	XP_021696339.1	0	RING finger protein nhl-1 isoform X1 [Aedes aegypti]
aae-miR-252-3p	XM_021840650.1	-27.3	0.784888	-49.83	300	-	GO:0061630,GO:0008270,GO:0061630,GO:0008270,GO:0043161,GO:0000209,GO:0043161,GO:0000209,	K12035|1|0.0e+00|2623.2|aag:5577066|tripartite motif-containing protein 71 [EC:2.3.2.27]	XP_021696339.1	0	RING finger protein nhl-1 isoform X1 [Aedes aegypti]
aae-miR-252-3p	XM_021840651.1	-27.3	0.772875	-49.83	300	-	GO:0061630,GO:0008270,GO:0061630,GO:0008270,GO:0043161,GO:0000209,GO:0043161,GO:0000209,	K12035|1|0.0e+00|2623.2|aag:5577066|tripartite motif-containing protein 71 [EC:2.3.2.27]	XP_021696339.1	0	RING finger protein nhl-1 isoform X1 [Aedes aegypti]
aae-miR-252-3p	XM_021840652.1	-27.3	0.771136	-49.83	300	-	GO:0061630,GO:0008270,GO:0061630,GO:0008270,GO:0043161,GO:0000209,GO:0043161,GO:0000209,	K12035|1|0.0e+00|2623.2|aag:5577066|tripartite motif-containing protein 71 [EC:2.3.2.27]	XP_021696339.1	0	RING finger protein nhl-1 isoform X1 [Aedes aegypti]
aae-miR-252-3p	XM_021840653.1	-27.3	0.77585	-49.83	300	-	GO:0061630,GO:0008270,GO:0061630,GO:0008270,GO:0043161,GO:0000209,GO:0043161,GO:0000209,	K12035|1|0.0e+00|2623.2|aag:5577066|tripartite motif-containing protein 71 [EC:2.3.2.27]	XP_021696339.1	0	RING finger protein nhl-1 isoform X1 [Aedes aegypti]
aae-miR-252-3p	XM_021840654.1	-27.3	0.739916	-49.83	300	-	-	K12035|1|0.0e+00|1167.1|aag:5577066|tripartite motif-containing protein 71 [EC:2.3.2.27]	XP_021696346.1	0	RING finger protein nhl-1 isoform X2 [Aedes aegypti]
aae-miR-252-3p	XM_021840887.1	-28.2	0.699856	-26.36	141	-	GO:0005634,GO:0005634,GO:0003700,GO:0043565,GO:0003700,GO:0043565,	K09428|1|0.0e+00|1718.4|aag:5566265|E74-like factor 1/2/4	XP_021696579.1	0	LOW QUALITY PROTEIN: ecdysone-induced protein 74EF [Aedes aegypti]
aae-miR-252-3p	XM_021840922.1	-26.3	0.764286	-41.92	303	-	-	K16687|1|5.6e-163|579.3|aag:5579146|transcriptional coactivator YAP1	XP_021696614.1	3.2e-245	transcriptional coactivator yorkie isoform X2 [Aedes aegypti]
aae-miR-252-3p	XM_021841095.1	-29.8	0.415141	-25.74	162	-	-	K06104|1|0.0e+00|1344.3|cqu:CpipJ_CPIJ013883|angiomotin like	XP_001651542.2	0	uncharacterized protein LOC5567141 [Aedes aegypti]
aae-miR-252-3p	XM_021841096.1	-29.8	0.406184	-25.74	162	-	-	K06104|1|0.0e+00|1344.3|cqu:CpipJ_CPIJ013883|angiomotin like	XP_001651542.2	0	uncharacterized protein LOC5567141 [Aedes aegypti]
aae-miR-252-3p	XM_021841097.1	-29.8	0.402052	-25.74	162	-	-	K06104|1|0.0e+00|1344.3|cqu:CpipJ_CPIJ013883|angiomotin like	XP_001651542.2	0	uncharacterized protein LOC5567141 [Aedes aegypti]
aae-miR-252-3p	XM_021841253.1	-27.3	0.790198	-44.97	297	-	GO:0019901,GO:0019901,GO:0019901,GO:0019901,GO:0019901,GO:0019901,	K06270|1|0.0e+00|1837.4|aag:5576767|protein phosphatase 1 regulatory subunit 12A	XP_015017573.1	1.7e-182	uncharacterized protein Dmoj_GI12323, isoform N [Drosophila mojavensis]
aae-miR-252-3p	XM_021841352.1	-27.4	0.798994	-44.88	303	-	-	K22016|1|9.7e-17|94.4|gfr:102033360|mucin-3/17!K10955|5|1.4e-12|80.5|sgh:107559957|mucin-2	EAT35281.1	0	AAEL012536-PA [Aedes aegypti]
aae-miR-252-3p	XM_021841360.1	-28.5	0.79462	-44.26	286	-	-	K08840|1|0.0e+00|3182.1|aag:5568326|TRAF2 and NCK interacting kinase [EC:2.7.11.1]	XP_021697052.1	0	serine/threonine-protein kinase mig-15 isoform X1 [Aedes aegypti]
aae-miR-252-3p	XM_021841362.1	-28.5	0.794518	-44.26	286	-	-	K08840|1|0.0e+00|3182.1|aag:5568326|TRAF2 and NCK interacting kinase [EC:2.7.11.1]	XP_021697052.1	0	serine/threonine-protein kinase mig-15 isoform X1 [Aedes aegypti]
aae-miR-252-3p	XM_021841363.1	-28.5	0.792801	-44.26	286	-	-	K08840|1|0.0e+00|3182.1|aag:5568326|TRAF2 and NCK interacting kinase [EC:2.7.11.1]	XP_021697052.1	0	serine/threonine-protein kinase mig-15 isoform X1 [Aedes aegypti]
aae-miR-252-3p	XM_021841365.1	-28.5	0.79397	-44.26	286	-	-	K08840|1|0.0e+00|3162.5|aag:5568326|TRAF2 and NCK interacting kinase [EC:2.7.11.1]	XP_021697057.1	0	serine/threonine-protein kinase mig-15 isoform X2 [Aedes aegypti]
aae-miR-252-3p	XM_021841366.1	-28.5	0.793902	-44.26	286	-	-	K08840|1|0.0e+00|3159.8|aag:5568326|TRAF2 and NCK interacting kinase [EC:2.7.11.1]	XP_021697058.1	0	serine/threonine-protein kinase mig-15 isoform X3 [Aedes aegypti]
aae-miR-252-3p	XM_021841367.1	-28.5	0.792835	-44.26	286	-	-	K08840|1|0.0e+00|3139.0|aag:5568326|TRAF2 and NCK interacting kinase [EC:2.7.11.1]	XP_021697059.1	0	serine/threonine-protein kinase mig-15 isoform X4 [Aedes aegypti]
aae-miR-252-3p	XM_021841368.1	-28.5	0.792075	-44.26	286	-	-	K08840|1|0.0e+00|3122.0|aag:5568326|TRAF2 and NCK interacting kinase [EC:2.7.11.1]	XP_021697060.1	0	serine/threonine-protein kinase mig-15 isoform X5 [Aedes aegypti]
aae-miR-252-3p	XM_021841369.1	-28.5	0.775024	-44.26	286	-	-	K08840|1|0.0e+00|2066.2|aag:5568326|TRAF2 and NCK interacting kinase [EC:2.7.11.1]	XP_021697061.1	0	serine/threonine-protein kinase mig-15 isoform X6 [Aedes aegypti]
aae-miR-252-3p	XM_021841372.1	-28.5	0.774339	-44.26	286	-	-	K08840|1|0.0e+00|2046.6|aag:5568326|TRAF2 and NCK interacting kinase [EC:2.7.11.1]	XP_021697064.1	0	serine/threonine-protein kinase mig-15 isoform X9 [Aedes aegypti]
aae-miR-252-3p	XM_021841423.1	-27.2	0.670968	-44.95	303	-	GO:0016021,GO:0016021,GO:0016021,GO:0016021,	-	XP_021697115.1	4.2e-270	uncharacterized protein LOC5571808 [Aedes aegypti]
aae-miR-252-3p	XM_021841520.1	-26.2	0.763808	-26.96	153	-	GO:0004089,GO:0008270,GO:0004089,GO:0008270,GO:0004089,GO:0008270,	K01672|1|7.2e-43|180.3|oro:101371834|carbonic anhydrase [EC:4.2.1.1]	XP_021697212.1	2.5e-194	carbonic anhydrase-related protein 10 [Aedes aegypti]
aae-miR-252-3p	XM_021841582.1	-29.5	0.308853	-47	293	-	-	K20730|1|0.0e+00|1510.7|aag:5574903|beta-hexosaminidase Fdl [EC:3.2.1.52]	XP_021697274.1	0	probable beta-hexosaminidase fdl isoform X1 [Aedes aegypti]
aae-miR-252-3p	XM_021841583.1	-29.5	0.404058	-47	293	-	-	K20730|1|0.0e+00|1126.3|cqu:CpipJ_CPIJ008768|beta-hexosaminidase Fdl [EC:3.2.1.52]	XP_021697275.1	0	probable beta-hexosaminidase fdl isoform X2 [Aedes aegypti]
aae-miR-252-3p	XM_021841584.1	-29.5	0.381359	-47	293	-	-	K20730|1|0.0e+00|1126.3|cqu:CpipJ_CPIJ008768|beta-hexosaminidase Fdl [EC:3.2.1.52]	XP_021697274.1	0	probable beta-hexosaminidase fdl isoform X1 [Aedes aegypti]
aae-miR-252-3p	XM_021841585.1	-29.5	0.35337	-47	293	-	-	K20730|1|0.0e+00|1126.3|cqu:CpipJ_CPIJ008768|beta-hexosaminidase Fdl [EC:3.2.1.52]	XP_021697274.1	0	probable beta-hexosaminidase fdl isoform X1 [Aedes aegypti]
aae-miR-252-3p	XM_021841586.1	-29.5	0.330032	-47	293	-	-	K20730|1|0.0e+00|1126.3|cqu:CpipJ_CPIJ008768|beta-hexosaminidase Fdl [EC:3.2.1.52]	XP_021697275.1	0	probable beta-hexosaminidase fdl isoform X2 [Aedes aegypti]
aae-miR-252-3p	XM_021841617.1	-29.3	0.677402	-44.47	300	-	-	K02360|1|0.0e+00|3881.3|aag:5571599|a component of the cytoplasm (encore)	XP_021697309.1	0	protein encore isoform X1 [Aedes aegypti]
aae-miR-252-3p	XM_021841618.1	-29.3	0.670241	-44.47	300	-	-	K02360|1|0.0e+00|3881.3|aag:5571599|a component of the cytoplasm (encore)	XP_021697309.1	0	protein encore isoform X1 [Aedes aegypti]
aae-miR-252-3p	XM_021841619.1	-29.3	0.670696	-44.47	300	-	-	K02360|1|0.0e+00|3881.3|aag:5571599|a component of the cytoplasm (encore)	XP_021697309.1	0	protein encore isoform X1 [Aedes aegypti]
aae-miR-252-3p	XM_021841621.1	-29.3	0.665516	-44.47	300	-	-	K02360|1|0.0e+00|3881.3|aag:5571599|a component of the cytoplasm (encore)	XP_021697309.1	0	protein encore isoform X1 [Aedes aegypti]
aae-miR-252-3p	XM_021841624.1	-29.3	0.665347	-44.47	300	-	-	K02360|1|0.0e+00|3881.3|aag:5571599|a component of the cytoplasm (encore)	XP_021697309.1	0	protein encore isoform X1 [Aedes aegypti]
aae-miR-252-3p	XM_021841626.1	-29.3	0.658817	-44.47	300	-	-	K02360|1|0.0e+00|3881.3|aag:5571599|a component of the cytoplasm (encore)	XP_021697309.1	0	protein encore isoform X1 [Aedes aegypti]
aae-miR-252-3p	XM_021841630.1	-29.3	0.676674	-44.47	300	-	-	K02360|1|0.0e+00|3862.4|aag:5571599|a component of the cytoplasm (encore)	XP_021697322.1	0	protein encore isoform X2 [Aedes aegypti]
aae-miR-252-3p	XM_021841631.1	-29.3	0.676552	-44.47	300	-	-	K02360|1|0.0e+00|3861.6|aag:5571599|a component of the cytoplasm (encore)	XP_021697323.1	0	protein encore isoform X3 [Aedes aegypti]
aae-miR-252-3p	XM_021841632.1	-29.3	0.650228	-44.47	300	-	-	K02360|1|0.0e+00|3524.6|aag:5571599|a component of the cytoplasm (encore)	XP_021697309.1	0	protein encore isoform X1 [Aedes aegypti]
aae-miR-252-3p	XM_021841770.1	-29.6	0.536962	-48.1	322	-	GO:0005813,GO:0005634,GO:0005813,GO:0005634,GO:0060271,GO:0060271,	K16533|1|9.0e-123|446.8|hst:105186208|centrosomal protein CEP290	XP_021697462.1	0	LOW QUALITY PROTEIN: centrosomal protein of 290 kDa [Aedes aegypti]
aae-miR-252-3p	XM_021841828.1	-30.5	0.323038	-25.44	161	-	-	K20305|1|0.0e+00|2657.5|aag:5566249|trafficking protein particle complex subunit 8	XP_021697520.1	0	trafficking protein particle complex subunit 8 isoform X1 [Aedes aegypti]
aae-miR-252-3p	XM_021841829.1	-30.5	0.394637	-25.44	161	-	-	K20305|1|0.0e+00|2657.5|aag:5566249|trafficking protein particle complex subunit 8	XP_021697520.1	0	trafficking protein particle complex subunit 8 isoform X1 [Aedes aegypti]
aae-miR-252-3p	XM_021841830.1	-30.5	0.384765	-25.44	161	-	-	K20305|1|0.0e+00|2657.5|aag:5566249|trafficking protein particle complex subunit 8	XP_021697520.1	0	trafficking protein particle complex subunit 8 isoform X1 [Aedes aegypti]
aae-miR-252-3p	XM_021841831.1	-30.5	0.321447	-25.44	161	-	-	K20305|1|0.0e+00|2630.5|aag:5566249|trafficking protein particle complex subunit 8	XP_021697523.1	0	trafficking protein particle complex subunit 8 isoform X2 [Aedes aegypti]
aae-miR-252-3p	XM_021841839.1	-25.1	0.760833	-25.57	162	-	GO:0016021,GO:0016021,GO:0016021,GO:0055114,	-	XP_021697531.1	0	transmembrane protein 209 [Aedes aegypti]
aae-miR-252-3p	XM_021842031.1	-27.2	0.400066	-25.63	145	-	-	K10295|1|3.8e-262|907.9|aag:5565749|F-box protein 9	XP_021697723.1	3e-261	F-box only protein 9 [Aedes aegypti]
aae-miR-252-3p	XM_021842069.1	-30.2	0.380583	-44.59	294	-	GO:0003676,	K03243|1|2.2e-10|73.2|lve:103078605|translation initiation factor 5B!K10779|3|3.7e-10|72.4|myi:110459244|transcriptional regulator ATRX [EC:3.6.4.12]!K19607|5|3.7e-10|72.4|srx:107737242|X-linked retinitis pigmentosa GTPase regulator	XP_021697761.1	0	MOG interacting and ectopic P-granules protein 1 isoform X1 [Aedes aegypti]
aae-miR-252-3p	XM_021842070.1	-30.2	0.366913	-44.59	294	-	GO:0003676,	K03243|1|2.1e-10|73.2|lve:103078605|translation initiation factor 5B!K10779|3|3.6e-10|72.4|myi:110459244|transcriptional regulator ATRX [EC:3.6.4.12]!K19607|5|3.6e-10|72.4|srx:107737242|X-linked retinitis pigmentosa GTPase regulator	XP_021697761.1	0	MOG interacting and ectopic P-granules protein 1 isoform X1 [Aedes aegypti]
aae-miR-252-3p	XM_021842071.1	-30.2	0.361593	-44.59	294	-	GO:0003676,	K03243|1|2.0e-10|73.2|lve:103078605|translation initiation factor 5B!K10779|3|3.5e-10|72.4|myi:110459244|transcriptional regulator ATRX [EC:3.6.4.12]!K19607|5|3.5e-10|72.4|srx:107737242|X-linked retinitis pigmentosa GTPase regulator	XP_021697761.1	0	MOG interacting and ectopic P-granules protein 1 isoform X1 [Aedes aegypti]
aae-miR-252-3p	XM_021842072.1	-30.2	0.33673	-44.59	294	-	GO:0003676,	K03243|1|1.9e-10|73.2|lve:103078605|translation initiation factor 5B!K10779|3|3.2e-10|72.4|myi:110459244|transcriptional regulator ATRX [EC:3.6.4.12]!K19607|5|3.2e-10|72.4|srx:107737242|X-linked retinitis pigmentosa GTPase regulator	EAT43725.1	0	AAEL004838-PA [Aedes aegypti]
aae-miR-252-3p	XM_021842073.1	-26.8	0.784809	-44.59	294	-	GO:0003676,	K03243|1|1.7e-10|73.2|lve:103078605|translation initiation factor 5B!K10779|3|2.9e-10|72.4|myi:110459244|transcriptional regulator ATRX [EC:3.6.4.12]!K19607|5|2.9e-10|72.4|srx:107737242|X-linked retinitis pigmentosa GTPase regulator	EAT43725.1	0	AAEL004838-PA [Aedes aegypti]
aae-miR-252-3p	XM_021842074.1	-30.2	0.376428	-44.59	294	-	GO:0003676,	K03243|1|2.1e-10|73.2|lve:103078605|translation initiation factor 5B!K10779|3|3.7e-10|72.4|myi:110459244|transcriptional regulator ATRX [EC:3.6.4.12]!K19607|5|3.7e-10|72.4|srx:107737242|X-linked retinitis pigmentosa GTPase regulator	XP_021697766.1	0	MOG interacting and ectopic P-granules protein 1 isoform X3 [Aedes aegypti]
aae-miR-252-3p	XM_021842075.1	-30.2	0.372789	-44.59	294	-	GO:0003676,	K03243|1|2.1e-10|73.2|lve:103078605|translation initiation factor 5B!K10779|3|3.6e-10|72.4|myi:110459244|transcriptional regulator ATRX [EC:3.6.4.12]!K19607|5|3.6e-10|72.4|srx:107737242|X-linked retinitis pigmentosa GTPase regulator	XP_021697767.1	0	MOG interacting and ectopic P-granules protein 1 isoform X4 [Aedes aegypti]
aae-miR-252-3p	XM_021842313.1	-29.2	0.621885	-28.64	152	-	-	K04422|1|0.0e+00|2226.8|aag:5573997|mitogen-activated protein kinase kinase kinase 13 [EC:2.7.11.25]	XP_021698005.1	0	mitogen-activated protein kinase kinase kinase 11 isoform X1 [Aedes aegypti]
aae-miR-252-3p	XM_021842314.1	-27.9	0.754257	-28.64	152	-	-	K04422|1|0.0e+00|2226.8|aag:5573997|mitogen-activated protein kinase kinase kinase 13 [EC:2.7.11.25]	XP_021698005.1	0	mitogen-activated protein kinase kinase kinase 11 isoform X1 [Aedes aegypti]
aae-miR-252-3p	XM_021842325.1	-30.3	0.339769	-25.49	152	-	-	K22016|1|1.2e-18|100.5|tup:102472440|mucin-3/17	XP_021698017.1	0	large proline-rich protein bag6-A isoform X1 [Aedes aegypti]
aae-miR-252-3p	XM_021842326.1	-30.3	0.346247	-25.49	152	-	-	K22016|1|9.1e-19|100.9|tup:102472440|mucin-3/17	XP_021698018.1	0	large proline-rich protein BAG6 isoform X2 [Aedes aegypti]
aae-miR-252-3p	XM_021842327.1	-30.3	0.338091	-25.49	152	-	-	K21125|1|1.1e-16|94.0|ssc:110259210|mucin-5AC	XP_021698019.1	0	large proline-rich protein bag6-A isoform X3 [Aedes aegypti]
aae-miR-252-3p	XM_021842329.1	-30.3	0.336782	-25.49	152	-	-	K22016|1|7.0e-16|91.3|tup:102472440|mucin-3/17	XP_021698021.1	0	large proline-rich protein BAG6 isoform X4 [Aedes aegypti]
aae-miR-252-3p	XM_021842330.1	-30.3	0.343295	-25.49	152	-	-	K22016|1|2.7e-15|89.4|tup:102472440|mucin-3/17	XP_021698022.1	0	large proline-rich protein BAG6 isoform X5 [Aedes aegypti]
aae-miR-252-3p	XM_021842331.1	-30.3	0.318719	-25.49	152	-	-	K22016|1|4.4e-12|78.6|tup:102472440|mucin-3/17	XP_021698023.1	0	large proline-rich protein BAG6 isoform X6 [Aedes aegypti]
aae-miR-252-3p	XM_021842332.1	-30.3	0.305438	-25.49	152	-	-	K22016|1|1.6e-11|76.6|tup:102472440|mucin-3/17	XP_021698024.1	0	large proline-rich protein BAG6 isoform X7 [Aedes aegypti]
aae-miR-252-3p	XM_021842333.1	-30.3	0.303724	-25.49	152	-	-	K10955|1|2.2e-13|82.8|ccan:109689212|mucin-2	XP_021698025.1	0	large proline-rich protein BAG6 isoform X8 [Aedes aegypti]
aae-miR-252-3p	XM_021842411.1	-32.2	0.064483	-27.22	167	-	GO:0005615,GO:0005615,GO:0005615,GO:0004000,GO:0004000,GO:0004000,GO:0006154,GO:0006154,GO:0006154,	K19572|1|2.3e-165|586.6|aag:5566827|adenosine deaminase CECR1 [EC:3.5.4.4]	XP_021698103.1	5.4e-310	adenosine deaminase 2 [Aedes aegypti]
aae-miR-252-3p	XM_021842412.1	-32.2	0.061209	-27.22	167	-	GO:0005615,GO:0005615,GO:0005615,GO:0004000,GO:0004000,GO:0004000,GO:0006154,GO:0006154,GO:0006154,	K19572|1|2.2e-165|586.6|aag:5566827|adenosine deaminase CECR1 [EC:3.5.4.4]	XP_021698103.1	5.2e-310	adenosine deaminase 2 [Aedes aegypti]
aae-miR-252-3p	XM_021842413.1	-32.2	0.061408	-27.22	167	-	GO:0005615,GO:0005615,GO:0005615,GO:0004000,GO:0004000,GO:0004000,GO:0006154,GO:0006154,GO:0006154,	K19572|1|2.2e-165|586.6|aag:5566827|adenosine deaminase CECR1 [EC:3.5.4.4]	XP_021698103.1	5.2e-310	adenosine deaminase 2 [Aedes aegypti]
aae-miR-252-3p	XM_021842414.1	-32.2	0.056637	-27.22	167	-	GO:0005615,GO:0005615,GO:0005615,GO:0004000,GO:0004000,GO:0004000,GO:0006154,GO:0006154,GO:0006154,	K19572|1|2.1e-165|586.6|aag:5566827|adenosine deaminase CECR1 [EC:3.5.4.4]	XP_021698103.1	4.9e-310	adenosine deaminase 2 [Aedes aegypti]
aae-miR-252-3p	XM_021842439.1	-26.4	0.518217	-25.64	154	-	GO:0005509,GO:0005509,GO:0005509,GO:0005509,GO:0005509,GO:0005509,GO:0005509,GO:0019722,GO:0019722,	K02183|1|1.0e-25|122.5|crg:105328008|calmodulin	XP_021698131.1	1.3e-83	troponin C isoform X1 [Aedes aegypti]
aae-miR-252-3p	XM_021842440.1	-26.4	0.56907	-25.64	154	-	GO:0005509,GO:0005509,GO:0005509,GO:0005509,GO:0005509,GO:0005509,GO:0005509,GO:0019722,GO:0019722,	K02183|1|1.2e-25|122.5|crg:105328008|calmodulin	XP_021698132.1	3.9e-79	troponin C isoform X4 [Aedes aegypti]
aae-miR-252-3p	XM_021842482.1	-27.2	0.197722	-26.04	152	-	-	-	XP_021698174.1	2.3e-127	phospholipid scramblase 2 [Aedes aegypti]
aae-miR-252-3p	XM_021842484.1	-28	0.722877	-25.59	150	-	-	K10955|1|3.5e-22|112.5|mze:101471083|mucin-2	XP_021698176.1	0	mucin-5AC [Aedes aegypti]
aae-miR-252-3p	XM_021842591.1	-26.5	0.608018	-45.68	307	-	GO:0016021,GO:0090482,	K14610|1|4.0e-163|579.3|aga:AgaP_AGAP006349|solute carrier family 19 (thiamine transporter), member 2/3	XP_021698283.1	5.4e-303	folate transporter 1 isoform X1 [Aedes aegypti]
aae-miR-252-3p	XM_021842592.1	-26.5	0.603771	-45.68	307	-	GO:0016021,GO:0090482,	K14610|1|4.0e-163|579.3|aga:AgaP_AGAP006349|solute carrier family 19 (thiamine transporter), member 2/3	XP_021698283.1	5.3e-303	folate transporter 1 isoform X1 [Aedes aegypti]
aae-miR-252-3p	XM_021842593.1	-26.5	0.568719	-45.68	307	-	GO:0016021,GO:0090482,	K14610|1|3.6e-163|579.3|aga:AgaP_AGAP006349|solute carrier family 19 (thiamine transporter), member 2/3	XP_021698283.1	4.9e-303	folate transporter 1 isoform X1 [Aedes aegypti]
aae-miR-252-3p	XM_021842595.1	-26.5	0.591279	-45.68	307	-	GO:0016021,GO:0090482,	K14610|1|3.9e-163|579.3|aga:AgaP_AGAP006349|solute carrier family 19 (thiamine transporter), member 2/3	XP_021698283.1	5.2e-303	folate transporter 1 isoform X1 [Aedes aegypti]
aae-miR-252-3p	XM_021842596.1	-26.5	0.589988	-45.68	307	-	GO:0016021,GO:0090482,	K14610|1|3.8e-163|579.3|aga:AgaP_AGAP006349|solute carrier family 19 (thiamine transporter), member 2/3	XP_021698283.1	5.2e-303	folate transporter 1 isoform X1 [Aedes aegypti]
aae-miR-252-3p	XM_021842597.1	-26.5	0.568524	-45.68	307	-	GO:0016021,GO:0090482,	K14610|1|3.6e-163|579.3|aga:AgaP_AGAP006349|solute carrier family 19 (thiamine transporter), member 2/3	XP_021698283.1	4.9e-303	folate transporter 1 isoform X1 [Aedes aegypti]
aae-miR-252-3p	XM_021842598.1	-26.5	0.589063	-45.68	307	-	GO:0016021,GO:0090482,	K14610|1|3.8e-163|579.3|aga:AgaP_AGAP006349|solute carrier family 19 (thiamine transporter), member 2/3	XP_021698283.1	5.2e-303	folate transporter 1 isoform X1 [Aedes aegypti]
aae-miR-252-3p	XM_021842599.1	-26.5	0.561234	-45.68	307	-	GO:0016021,GO:0090482,	K14610|1|3.6e-163|579.3|aga:AgaP_AGAP006349|solute carrier family 19 (thiamine transporter), member 2/3	XP_021698283.1	4.8e-303	folate transporter 1 isoform X1 [Aedes aegypti]
aae-miR-252-3p	XM_021842600.1	-26.5	0.585341	-45.68	307	-	GO:0016021,GO:0090482,	K14610|1|3.8e-163|579.3|aga:AgaP_AGAP006349|solute carrier family 19 (thiamine transporter), member 2/3	XP_021698283.1	5.1e-303	folate transporter 1 isoform X1 [Aedes aegypti]
aae-miR-252-3p	XM_021842601.1	-26.5	0.568524	-45.68	307	-	GO:0016021,GO:0090482,	K14610|1|3.6e-163|579.3|aga:AgaP_AGAP006349|solute carrier family 19 (thiamine transporter), member 2/3	XP_021698283.1	4.9e-303	folate transporter 1 isoform X1 [Aedes aegypti]
aae-miR-252-3p	XM_021842602.1	-26.5	0.567155	-45.68	307	-	GO:0016021,GO:0090482,	K14610|1|3.6e-163|579.3|aga:AgaP_AGAP006349|solute carrier family 19 (thiamine transporter), member 2/3	XP_021698283.1	4.9e-303	folate transporter 1 isoform X1 [Aedes aegypti]
aae-miR-252-3p	XM_021842603.1	-26.5	0.566174	-45.68	307	-	GO:0016021,GO:0090482,	K14610|1|3.6e-163|579.3|aga:AgaP_AGAP006349|solute carrier family 19 (thiamine transporter), member 2/3	XP_021698283.1	4.9e-303	folate transporter 1 isoform X1 [Aedes aegypti]
aae-miR-252-3p	XM_021842604.1	-26.5	0.544395	-45.68	307	-	GO:0016021,GO:0090482,	K14610|1|3.4e-163|579.3|aga:AgaP_AGAP006349|solute carrier family 19 (thiamine transporter), member 2/3	XP_021698283.1	4.6e-303	folate transporter 1 isoform X1 [Aedes aegypti]
aae-miR-252-3p	XM_021842606.1	-26.5	0.524919	-45.68	307	-	GO:0016021,GO:0090482,	K14610|1|3.3e-163|579.3|aga:AgaP_AGAP006349|solute carrier family 19 (thiamine transporter), member 2/3	XP_021698283.1	4.4e-303	folate transporter 1 isoform X1 [Aedes aegypti]
aae-miR-252-3p	XM_021842607.1	-26.5	0.523402	-45.68	307	-	GO:0016021,GO:0090482,	K14610|1|3.3e-163|579.3|aga:AgaP_AGAP006349|solute carrier family 19 (thiamine transporter), member 2/3	XP_021698283.1	4.4e-303	folate transporter 1 isoform X1 [Aedes aegypti]
aae-miR-252-3p	XM_021842608.1	-26.5	0.577405	-45.68	307	-	GO:0016021,GO:0016021,GO:0090482,GO:0090482,	K14610|1|1.1e-194|684.1|cqu:CpipJ_CPIJ004923|solute carrier family 19 (thiamine transporter), member 2/3	XP_021698300.1	1.1e-270	thiamine transporter 1 isoform X2 [Aedes aegypti]
aae-miR-252-3p	XM_021842609.1	-26.5	0.537299	-45.68	307	-	GO:0016021,GO:0090482,	K14610|1|3.4e-163|579.3|aga:AgaP_AGAP006349|solute carrier family 19 (thiamine transporter), member 2/3	XP_021698283.1	4.5e-303	folate transporter 1 isoform X1 [Aedes aegypti]
aae-miR-252-3p	XM_021842736.1	-28.8	0.451852	-26.76	155	-	GO:0005634,GO:0000932,GO:0005634,GO:0000932,GO:0046872,GO:0003723,GO:0003723,GO:0003723,GO:0046872,GO:0003723,GO:0003723,GO:0003723,GO:0003723,	K15686|1|4.8e-278|961.8|aag:5576689|RNA-binding protein MEX3 [EC:2.3.2.27]	KFB52132.1	3.4e-124	AGAP013259-PA-like protein [Anopheles sinensis]
aae-miR-252-3p	XM_021842742.1	-28.8	0.45157	-47.01	305	-	GO:0005634,GO:0000932,GO:0005634,GO:0000932,GO:0046872,GO:0003723,GO:0003723,GO:0003723,GO:0046872,GO:0003723,GO:0003723,GO:0003723,GO:0003723,	K15686|1|4.8e-278|961.8|aag:5576689|RNA-binding protein MEX3 [EC:2.3.2.27]	KFB52132.1	3.4e-124	AGAP013259-PA-like protein [Anopheles sinensis]
aae-miR-252-3p	XM_021842747.1	-28.8	0.458379	-26.76	155	-	GO:0005634,GO:0000932,GO:0005634,GO:0000932,GO:0046872,GO:0003723,GO:0003723,GO:0003723,GO:0046872,GO:0003723,GO:0003723,GO:0003723,GO:0003723,	K15686|1|4.9e-278|961.8|aag:5576689|RNA-binding protein MEX3 [EC:2.3.2.27]	KFB52132.1	3.4e-124	AGAP013259-PA-like protein [Anopheles sinensis]
aae-miR-252-3p	XM_021843448.1	-28.4	0.55682	-28.84	146	-	-	K17585|1|0.0e+00|1961.0|aag:5565278|phosphatase and actin regulator 4	XP_021699140.1	0	phosphatase and actin regulator 4 isoform X1 [Aedes aegypti]
aae-miR-252-3p	XM_021843449.1	-28.4	0.554189	-28.84	146	-	-	K17585|1|0.0e+00|1930.2|aag:5565278|phosphatase and actin regulator 4	XP_021699141.1	0	phosphatase and actin regulator 4 isoform X2 [Aedes aegypti]
aae-miR-252-3p	XM_021843459.1	-28.4	0.548339	-28.84	146	-	-	K17585|1|0.0e+00|1874.0|aag:5565278|phosphatase and actin regulator 4	XP_021699151.1	0	phosphatase and actin regulator 4 isoform X4 [Aedes aegypti]
aae-miR-252-3p	XM_021843460.1	-28.4	0.539397	-28.84	146	-	-	K17585|1|0.0e+00|1548.1|aag:5565278|phosphatase and actin regulator 4	XP_021699152.1	0	phosphatase and actin regulator 4 isoform X5 [Aedes aegypti]
aae-miR-252-3p	XM_021843461.1	-28.4	0.538757	-28.84	146	-	-	K17585|1|3.0e-294|1015.8|aag:5565278|phosphatase and actin regulator 4	XP_021699153.1	0	phosphatase and actin regulator 4 isoform X6 [Aedes aegypti]
aae-miR-252-3p	XM_021843462.1	-28.4	0.538207	-28.84	146	-	-	K17585|1|0.0e+00|1741.5|aag:5565278|phosphatase and actin regulator 4	XP_021699154.1	0	phosphatase and actin regulator 4 isoform X7 [Aedes aegypti]
aae-miR-252-3p	XM_021843463.1	-28.4	0.526967	-28.84	146	-	-	K17585|1|5.6e-285|984.9|aag:5565278|phosphatase and actin regulator 4	XP_021699155.1	0	phosphatase and actin regulator 4 isoform X8 [Aedes aegypti]
aae-miR-252-3p	XM_021843466.1	-28.4	0.750289	-47.98	304	-	GO:0046872,	K14296|1|0.0e+00|3662.5|aag:5580118|nuclear pore complex protein Nup153	XP_021699158.1	0	nuclear pore complex protein Nup153 isoform X1 [Aedes aegypti]
aae-miR-252-3p	XM_021843473.1	-28.4	0.747943	-47.98	304	-	GO:0046872,	K14296|1|0.0e+00|3372.8|aag:5580118|nuclear pore complex protein Nup153	XP_021699165.1	0	nuclear pore complex protein Nup153 isoform X2 [Aedes aegypti]
aae-miR-252-3p	XM_021843478.1	-28.4	0.741732	-47.98	304	-	-	K14296|1|0.0e+00|3293.4|aag:5580118|nuclear pore complex protein Nup153	XP_021699170.1	0	nuclear pore complex protein Nup153 isoform X3 [Aedes aegypti]
aae-miR-252-3p	XM_021843549.1	-30.8	0.263025	-26.56	145	-	GO:0016021,GO:0016021,GO:0008270,GO:0008270,	K10656|1|0.0e+00|1472.6|aag:5572944|E3 ubiquitin-protein ligase MARCH1/8 [EC:2.3.2.27]	XP_021699241.1	0	uncharacterized protein LOC5572944 isoform X1 [Aedes aegypti]
aae-miR-252-3p	XM_021843550.1	-30.8	0.242712	-26.56	145	-	GO:0016021,GO:0016021,GO:0008270,GO:0008270,	K10656|1|0.0e+00|1472.6|aag:5572944|E3 ubiquitin-protein ligase MARCH1/8 [EC:2.3.2.27]	XP_021699241.1	0	uncharacterized protein LOC5572944 isoform X1 [Aedes aegypti]
aae-miR-252-3p	XM_021843551.1	-30.8	0.272724	-26.56	145	-	GO:0016021,GO:0016021,GO:0008270,GO:0008270,	K10656|1|0.0e+00|1472.6|aag:5572944|E3 ubiquitin-protein ligase MARCH1/8 [EC:2.3.2.27]	XP_021699241.1	0	uncharacterized protein LOC5572944 isoform X1 [Aedes aegypti]
aae-miR-252-3p	XM_021843552.1	-30.8	0.266693	-26.56	145	-	GO:0016021,GO:0016021,GO:0008270,GO:0008270,	K10656|1|0.0e+00|1472.6|aag:5572944|E3 ubiquitin-protein ligase MARCH1/8 [EC:2.3.2.27]	XP_021699241.1	0	uncharacterized protein LOC5572944 isoform X1 [Aedes aegypti]
aae-miR-252-3p	XM_021843553.1	-26.5	0.799869	-26.56	145	-	GO:0016021,GO:0016021,GO:0008270,GO:0008270,	K10656|1|0.0e+00|1472.6|aag:5572944|E3 ubiquitin-protein ligase MARCH1/8 [EC:2.3.2.27]	XP_021699241.1	0	uncharacterized protein LOC5572944 isoform X1 [Aedes aegypti]
aae-miR-252-3p	XM_021843554.1	-26.5	0.72216	-26.56	145	-	GO:0016021,GO:0016021,GO:0008270,GO:0008270,	K10656|1|0.0e+00|1472.6|aag:5572944|E3 ubiquitin-protein ligase MARCH1/8 [EC:2.3.2.27]	XP_021699241.1	0	uncharacterized protein LOC5572944 isoform X1 [Aedes aegypti]
aae-miR-252-3p	XM_021843555.1	-26.5	0.713836	-26.56	145	-	GO:0016021,GO:0016021,GO:0008270,GO:0008270,	K10656|1|0.0e+00|1420.2|aag:5572944|E3 ubiquitin-protein ligase MARCH1/8 [EC:2.3.2.27]	XP_021699241.1	0	uncharacterized protein LOC5572944 isoform X1 [Aedes aegypti]
aae-miR-252-3p	XM_021843879.1	-26.8	0.781226	-44.03	309	-	GO:0046872,GO:0052629,GO:0004438,GO:0004725,GO:0046856,GO:0010506,	K18083|1|0.0e+00|1548.5|aag:5576998|myotubularin-related protein 6/7/8 [EC:3.1.3.64 3.1.3.95]	XP_019543591.1	0	PREDICTED: myotubularin-related protein 8-like isoform X1 [Aedes albopictus]
aae-miR-252-3p	XM_021843880.1	-26.8	0.763417	-44.03	309	-	GO:0046872,GO:0052629,GO:0004438,GO:0004725,GO:0046856,GO:0010506,	K18083|1|0.0e+00|1307.7|cqu:CpipJ_CPIJ000006|myotubularin-related protein 6/7/8 [EC:3.1.3.64 3.1.3.95]	XP_019543593.1	0	PREDICTED: myotubularin-related protein 8-like isoform X3 [Aedes albopictus]
aae-miR-252-3p	XM_021844083.1	-28.1	0.557779	-49.1	303	-	GO:0003676,	K09199|1|2.9e-145|520.8|dpa:109535232|transcription factor Sp9	XP_021699775.1	0	transcription factor Sp9 [Aedes aegypti]
aae-miR-252-3p	XM_021844191.1	-27.2	0.363835	-44.65	295	-	-	K06890|1|1.1e-196|690.3|aag:5574634|uncharacterized protein	XP_021699881.1	9e-196	protein lifeguard 1 isoform X1 [Aedes aegypti]
aae-miR-252-3p	XM_021844192.1	-27.2	0.357733	-44.65	295	-	GO:0016021,	K06890|1|8.5e-189|664.1|aag:5574634|uncharacterized protein	XP_021699882.1	3.2e-190	protein lifeguard 1 isoform X2 [Aedes aegypti]
aae-miR-252-3p	XM_021844237.1	-33.8	0.149868	-30.69	162	-	GO:0007275,	K04657|1|0.0e+00|2013.0|aag:5566777|chordin	XP_021699929.1	0	dorsal-ventral patterning protein Sog [Aedes aegypti]
aae-miR-252-3p	XM_021844415.1	-27.5	0.533405	-45.36	302	-	-	K15047|1|5.8e-95|353.2|pxy:105393445|heterogeneous nuclear ribonucleoprotein U-like protein 1	EAT36847.1	0	AAEL011089-PC [Aedes aegypti]
aae-miR-252-3p	XM_021844547.1	-28.6	0.788548	-43.6	294	-	-	K20478|1|5.9e-32|145.6|srx:107722128|golgin subfamily B member 1	XP_021700239.1	0	protein outspread isoform X2 [Aedes aegypti]
aae-miR-252-3p	XM_021844551.1	-28.6	0.795432	-43.6	294	-	-	K20478|1|6.0e-32|145.6|srx:107722128|golgin subfamily B member 1	XP_021700243.1	0	protein outspread isoform X5 [Aedes aegypti]
aae-miR-252-3p	XM_021844640.1	-28.5	0.757612	-44.58	306	-	-	K04531|1|1.8e-133|482.6|aplc:110977288|amyloid beta A4 precursor protein-binding family A member 1	XP_021700332.1	0	uncharacterized protein LOC5576465 isoform X1 [Aedes aegypti]
aae-miR-252-3p	XM_021844648.1	-28.5	0.762442	-44.58	306	-	-	K04531|1|1.8e-133|482.6|aplc:110977288|amyloid beta A4 precursor protein-binding family A member 1	XP_021700332.1	0	uncharacterized protein LOC5576465 isoform X1 [Aedes aegypti]
aae-miR-252-3p	XM_021844659.1	-28.5	0.757778	-44.58	306	-	-	K04531|1|1.8e-133|482.6|aplc:110977288|amyloid beta A4 precursor protein-binding family A member 1	XP_021700332.1	0	uncharacterized protein LOC5576465 isoform X1 [Aedes aegypti]
aae-miR-252-3p	XM_021844664.1	-28.5	0.735149	-44.58	306	-	-	K04531|1|1.6e-133|482.6|aplc:110977288|amyloid beta A4 precursor protein-binding family A member 1	XP_021700332.1	0	uncharacterized protein LOC5576465 isoform X1 [Aedes aegypti]
aae-miR-252-3p	XM_021844671.1	-28.5	0.752243	-44.58	306	-	-	K04531|1|1.7e-133|482.6|aplc:110977288|amyloid beta A4 precursor protein-binding family A member 1	XP_021700332.1	0	uncharacterized protein LOC5576465 isoform X1 [Aedes aegypti]
aae-miR-252-3p	XM_021844676.1	-28.5	0.757364	-44.58	306	-	-	K04531|1|1.0e-133|483.4|aplc:110977288|amyloid beta A4 precursor protein-binding family A member 1	XP_021700368.1	0	uncharacterized protein LOC5576465 isoform X2 [Aedes aegypti]
aae-miR-252-3p	XM_021844737.1	-34.7	0.29148	-30.41	175	-	-	K22016|1|2.1e-51|211.5|tup:102472440|mucin-3/17!K22017|3|4.7e-48|200.3|pdam:113684306|mucin-4	XP_021700429.1	0	protein split ends isoform X1 [Aedes aegypti]
aae-miR-252-3p	XM_021844738.1	-34.7	0.280609	-30.41	175	-	-	K22016|1|2.0e-51|211.5|tup:102472440|mucin-3/17!K22017|3|4.5e-48|200.3|pdam:113684306|mucin-4	XP_021700429.1	0	protein split ends isoform X1 [Aedes aegypti]
aae-miR-252-3p	XM_021844739.1	-34.7	0.291445	-30.41	175	-	-	K22016|1|2.1e-51|211.5|tup:102472440|mucin-3/17!K22017|3|4.7e-48|200.3|pdam:113684306|mucin-4	XP_021700431.1	0	protein split ends isoform X2 [Aedes aegypti]
aae-miR-252-3p	XM_021844740.1	-34.7	0.291412	-30.41	175	-	-	K22016|1|2.1e-51|211.5|tup:102472440|mucin-3/17!K22017|3|4.7e-48|200.3|pdam:113684306|mucin-4	XP_021700432.1	0	protein split ends isoform X3 [Aedes aegypti]
aae-miR-252-3p	XM_021844741.1	-34.7	0.291378	-30.41	175	-	-	K22016|1|2.1e-51|211.5|tup:102472440|mucin-3/17!K22017|3|4.7e-48|200.3|pdam:113684306|mucin-4	XP_021700433.1	0	protein split ends isoform X4 [Aedes aegypti]
aae-miR-252-3p	XM_021844742.1	-34.7	0.290563	-30.41	175	-	-	K22016|1|2.0e-51|211.5|tup:102472440|mucin-3/17!K18626|3|1.9e-49|204.9|ola:101157556|trichohyalin	XP_021700434.1	0	protein split ends isoform X5 [Aedes aegypti]
aae-miR-252-3p	XM_021844743.1	-34.7	0.290461	-30.41	175	-	-	K22016|1|2.0e-51|211.5|tup:102472440|mucin-3/17!K22017|3|4.7e-48|200.3|pdam:113684306|mucin-4	XP_021700435.1	0	protein split ends isoform X6 [Aedes aegypti]
aae-miR-252-3p	XM_021844744.1	-34.7	0.290427	-30.41	175	-	-	K22016|1|2.0e-51|211.5|tup:102472440|mucin-3/17!K22017|3|4.7e-48|200.3|pdam:113684306|mucin-4	XP_021700436.1	0	protein split ends isoform X7 [Aedes aegypti]
aae-miR-252-3p	XM_021844745.1	-34.7	0.278976	-30.41	175	-	-	K22016|1|1.9e-51|211.5|tup:102472440|mucin-3/17!K22017|3|4.5e-48|200.3|pdam:113684306|mucin-4	XP_021700437.1	0	protein split ends isoform X8 [Aedes aegypti]
aae-miR-252-3p	XM_021844746.1	-34.7	0.264634	-30.41	175	-	-	K22016|1|1.8e-51|211.5|tup:102472440|mucin-3/17!K22017|3|4.2e-48|200.3|pdam:113684306|mucin-4	XP_021700437.1	0	protein split ends isoform X8 [Aedes aegypti]
aae-miR-252-3p	XM_021844774.1	-29.2	0.446186	-25.92	152	-	-	K17964|1|0.0e+00|2714.1|aag:5569371|leucine-rich PPR motif-containing protein, mitochondrial	XP_021700466.1	0	leucine-rich PPR motif-containing protein, mitochondrial [Aedes aegypti]
aae-miR-252-3p	XM_021844876.1	-32.9	0.17815	-29.93	158	-	-	K02599|1|2.6e-66|259.2|lak:106178427|Notch 1	EAT34748.1	0	AAEL013042-PA [Aedes aegypti]
aae-miR-252-3p	XM_021844877.1	-32.9	0.178065	-29.93	158	-	GO:0009986,GO:0016021,GO:0005509,GO:0005112,GO:0003015,GO:0007219,	K02599|1|2.6e-66|259.2|lak:106178427|Notch 1	EAT34748.1	0	AAEL013042-PA [Aedes aegypti]
aae-miR-252-3p	XM_021844888.1	-28.4	0.604616	-26.76	150	-	GO:0008270,GO:0003676,GO:0008270,GO:0003676,GO:0008270,GO:0008270,GO:0003676,GO:0008270,GO:0003676,GO:0008270,GO:0008270,	K11997|1|0.0e+00|1820.8|aag:5565690|tripartite motif-containing protein 2/3	XP_001650044.1	0	brain tumor protein [Aedes aegypti]
aae-miR-252-3p	XM_021844889.1	-28.4	0.604463	-26.76	150	-	GO:0008270,GO:0003676,GO:0008270,GO:0003676,GO:0008270,GO:0008270,GO:0003676,GO:0008270,GO:0003676,GO:0008270,GO:0008270,	K11997|1|0.0e+00|1820.8|aag:5565690|tripartite motif-containing protein 2/3	XP_001650044.1	0	brain tumor protein [Aedes aegypti]
aae-miR-252-3p	XM_021844890.1	-28.4	0.604922	-26.76	150	-	GO:0008270,GO:0003676,GO:0008270,GO:0003676,GO:0008270,GO:0008270,GO:0003676,GO:0008270,GO:0003676,GO:0008270,GO:0008270,	K11997|1|0.0e+00|1820.8|aag:5565690|tripartite motif-containing protein 2/3	XP_001650044.1	0	brain tumor protein [Aedes aegypti]
aae-miR-252-3p	XM_021844891.1	-28.4	0.623014	-26.76	150	-	GO:0008270,GO:0003676,GO:0008270,GO:0003676,GO:0008270,GO:0008270,GO:0003676,GO:0008270,GO:0003676,GO:0008270,GO:0008270,	K11997|1|0.0e+00|1820.8|aag:5565690|tripartite motif-containing protein 2/3	XP_001650044.1	0	brain tumor protein [Aedes aegypti]
aae-miR-252-3p	XM_021844892.1	-28.4	0.609406	-26.76	150	-	GO:0008270,GO:0003676,GO:0008270,GO:0003676,GO:0008270,GO:0008270,GO:0003676,GO:0008270,GO:0003676,GO:0008270,GO:0008270,	K11997|1|0.0e+00|1820.8|aag:5565690|tripartite motif-containing protein 2/3	XP_001650044.1	0	brain tumor protein [Aedes aegypti]
aae-miR-252-3p	XM_021844893.1	-28.4	0.612262	-26.76	150	-	GO:0008270,GO:0003676,GO:0008270,GO:0003676,GO:0008270,GO:0008270,GO:0003676,GO:0008270,GO:0003676,GO:0008270,GO:0008270,	K11997|1|0.0e+00|1820.8|aag:5565690|tripartite motif-containing protein 2/3	XP_001650044.1	0	brain tumor protein [Aedes aegypti]
aae-miR-252-3p	XM_021845089.1	-29.3	0.649916	-55.12	318	-	-	K16172|1|1.7e-75|290.0|pcf:106792141|insulin receptor substrate 1	XP_021700781.1	0	insulin receptor substrate 2 isoform X1 [Aedes aegypti]
aae-miR-252-3p	XM_021845090.1	-33.1	0.206382	-29.67	164	-	-	K16172|1|2.3e-72|279.6|ame:408438|insulin receptor substrate 1	XP_021700782.1	0	serine-rich adhesin for platelets isoform X2 [Aedes aegypti]
aae-miR-252-3p	XM_021845091.1	-29.3	0.706971	-96.27	619	-	-	K16172|1|2.4e-76|293.1|pcf:106792141|insulin receptor substrate 1	XP_021700781.1	0	insulin receptor substrate 2 isoform X1 [Aedes aegypti]
aae-miR-252-3p	XM_021845092.1	-29.3	0.648443	-55.12	318	-	-	K16172|1|2.0e-76|293.1|pcf:106792141|insulin receptor substrate 1	XP_021700781.1	0	insulin receptor substrate 2 isoform X1 [Aedes aegypti]
aae-miR-252-3p	XM_021845093.1	-33.1	0.200706	-29.67	164	-	-	K16172|1|1.6e-73|283.5|bter:100644779|insulin receptor substrate 1	XP_021700785.1	0	serine-rich adhesin for platelets isoform X4 [Aedes aegypti]
aae-miR-252-3p	XM_021845094.1	-29.3	0.623984	-55.12	318	-	-	K16172|1|1.3e-122|446.4|mpha:105833897|insulin receptor substrate 1	XP_021700786.1	0	insulin receptor substrate 1 isoform X5 [Aedes aegypti]
aae-miR-252-3p	XM_021845095.1	-33.1	0.191518	-29.67	164	-	-	K16172|1|4.1e-124|451.4|lhu:105679317|insulin receptor substrate 1	XP_021700787.1	0	insulin receptor substrate 1 isoform X6 [Aedes aegypti]
aae-miR-252-3p	XM_021845096.1	-33.1	0.17591	-29.67	164	-	-	K16172|1|6.0e-138|497.3|bter:100644779|insulin receptor substrate 1	XP_021700788.1	0	insulin receptor substrate 1-B isoform X7 [Aedes aegypti]
aae-miR-252-3p	XM_021845415.1	-26.5	0.752973	-45.87	306	-	-	K22017|1|5.2e-26|124.4|pdam:113684306|mucin-4!K22020|4|2.8e-16|92.0|mmu:239611|mucin-19	XP_021701107.1	0	flocculation protein FLO11 isoform X1 [Aedes aegypti]
aae-miR-252-3p	XM_021845469.1	-29.6	0.232144	-25.23	147	-	GO:0005524,GO:0003883,GO:0005524,GO:0003883,GO:0005524,GO:0003883,GO:0005524,GO:0003883,GO:0005524,GO:0003883,GO:0044210,GO:0006541,GO:0044210,GO:0006541,GO:0044210,GO:0006541,GO:0044210,GO:0006541,GO:0044210,GO:0006541,	K01937|1|0.0e+00|1338.9|aag:5566525|CTP synthase [EC:6.3.4.2]	XP_001650904.1	0	CTP synthase [Aedes aegypti]
aae-miR-252-3p	XM_021845472.1	-30.4	0.420581	-45.98	309	-	GO:0004725,GO:0008138,GO:0004725,GO:0008138,	K01110|1|2.6e-223|780.8|cqu:CpipJ_CPIJ008808|phosphatidylinositol-3,4,5-trisphosphate 3-phosphatase and dual-specificity protein phosphatase PTEN [EC:3.1.3.16 3.1.3.48 3.1.3.67]	XP_021701164.1	0	uncharacterized protein LOC23687644 isoform X1 [Aedes aegypti]
aae-miR-252-3p	XM_021845473.1	-30.4	0.407694	-45.98	309	-	GO:0004725,GO:0008138,GO:0004725,GO:0008138,	K01110|1|2.5e-223|780.8|cqu:CpipJ_CPIJ008808|phosphatidylinositol-3,4,5-trisphosphate 3-phosphatase and dual-specificity protein phosphatase PTEN [EC:3.1.3.16 3.1.3.48 3.1.3.67]	XP_021701164.1	0	uncharacterized protein LOC23687644 isoform X1 [Aedes aegypti]
aae-miR-252-3p	XM_021845604.1	-31.1	0.376419	-50.03	305	-	-	K22017|1|1.1e-12|81.3|pdam:113684306|mucin-4!K14721|4|1.0e-10|74.7|phu:Phum_PHUM540970|DNA-directed RNA polymerase III subunit RPC5	XP_001653709.2	0	breast carcinoma-amplified sequence 3 homolog isoform X1 [Aedes aegypti]
aae-miR-252-3p	XM_021845613.1	-31.1	0.364226	-50.03	305	-	-	K22017|1|1.1e-12|81.3|pdam:113684306|mucin-4!K14721|4|1.0e-10|74.7|phu:Phum_PHUM540970|DNA-directed RNA polymerase III subunit RPC5	XP_021701305.1	0	breast carcinoma-amplified sequence 3 homolog isoform X2 [Aedes aegypti]
aae-miR-252-3p	XM_021845619.1	-31.1	0.35265	-50.03	305	-	-	K22017|1|1.0e-12|81.3|pdam:113684306|mucin-4!K14721|3|9.6e-11|74.7|phu:Phum_PHUM540970|DNA-directed RNA polymerase III subunit RPC5	XP_021701311.1	0	breast carcinoma-amplified sequence 3 homolog isoform X3 [Aedes aegypti]
aae-miR-252-3p	XM_021845623.1	-31.1	0.362436	-50.03	305	-	-	K22017|1|1.1e-12|81.3|pdam:113684306|mucin-4!K14721|4|1.0e-10|74.7|phu:Phum_PHUM540970|DNA-directed RNA polymerase III subunit RPC5	XP_021701315.1	0	breast carcinoma-amplified sequence 3 homolog isoform X4 [Aedes aegypti]
aae-miR-252-3p	XM_021845626.1	-31.1	0.385515	-50.03	305	-	-	K22017|1|1.1e-12|81.3|pdam:113684306|mucin-4!K14721|4|1.1e-10|74.7|phu:Phum_PHUM540970|DNA-directed RNA polymerase III subunit RPC5	XP_021701315.1	0	breast carcinoma-amplified sequence 3 homolog isoform X4 [Aedes aegypti]
aae-miR-252-3p	XM_021845663.1	-31.6	0.246494	-28.37	168	-	GO:0004114,GO:0046872,GO:0007165,	K13298|1|0.0e+00|2260.3|aag:5564986|dual 3',5'-cyclic-AMP and -GMP phosphodiesterase 11 [EC:3.1.4.17 3.1.4.35]	XP_021701355.1	0	dual 3',5'-cyclic-AMP and -GMP phosphodiesterase 11 isoform X1 [Aedes aegypti]
aae-miR-252-3p	XM_021845664.1	-31.6	0.245682	-28.37	168	-	GO:0004114,GO:0046872,GO:0007165,	K13298|1|0.0e+00|2260.3|aag:5564986|dual 3',5'-cyclic-AMP and -GMP phosphodiesterase 11 [EC:3.1.4.17 3.1.4.35]	XP_021701355.1	0	dual 3',5'-cyclic-AMP and -GMP phosphodiesterase 11 isoform X1 [Aedes aegypti]
aae-miR-252-3p	XM_021845665.1	-31.6	0.245553	-28.37	168	-	GO:0004114,GO:0046872,GO:0007165,	K13298|1|0.0e+00|2260.3|aag:5564986|dual 3',5'-cyclic-AMP and -GMP phosphodiesterase 11 [EC:3.1.4.17 3.1.4.35]	XP_021701355.1	0	dual 3',5'-cyclic-AMP and -GMP phosphodiesterase 11 isoform X1 [Aedes aegypti]
aae-miR-252-3p	XM_021845666.1	-31.6	0.236542	-28.37	168	-	GO:0004114,GO:0046872,GO:0007165,	K13298|1|0.0e+00|2260.3|aag:5564986|dual 3',5'-cyclic-AMP and -GMP phosphodiesterase 11 [EC:3.1.4.17 3.1.4.35]	XP_021701355.1	0	dual 3',5'-cyclic-AMP and -GMP phosphodiesterase 11 isoform X1 [Aedes aegypti]
aae-miR-252-3p	XM_021845667.1	-31.6	0.258016	-28.37	168	-	GO:0004114,GO:0046872,GO:0007165,	K13298|1|0.0e+00|2260.3|aag:5564986|dual 3',5'-cyclic-AMP and -GMP phosphodiesterase 11 [EC:3.1.4.17 3.1.4.35]	XP_021701355.1	0	dual 3',5'-cyclic-AMP and -GMP phosphodiesterase 11 isoform X1 [Aedes aegypti]
aae-miR-252-3p	XM_021845668.1	-31.6	0.24551	-28.37	168	-	GO:0004114,GO:0046872,GO:0007165,	K13298|1|0.0e+00|2260.3|aag:5564986|dual 3',5'-cyclic-AMP and -GMP phosphodiesterase 11 [EC:3.1.4.17 3.1.4.35]	XP_021701355.1	0	dual 3',5'-cyclic-AMP and -GMP phosphodiesterase 11 isoform X1 [Aedes aegypti]
aae-miR-252-3p	XM_021845669.1	-31.6	0.244911	-28.37	168	-	GO:0004114,GO:0046872,GO:0007165,	K13298|1|0.0e+00|2260.3|aag:5564986|dual 3',5'-cyclic-AMP and -GMP phosphodiesterase 11 [EC:3.1.4.17 3.1.4.35]	XP_021701355.1	0	dual 3',5'-cyclic-AMP and -GMP phosphodiesterase 11 isoform X1 [Aedes aegypti]
aae-miR-252-3p	XM_021845671.1	-31.6	0.243151	-28.37	168	-	GO:0004114,GO:0046872,GO:0007165,	K13298|1|0.0e+00|2260.3|aag:5564986|dual 3',5'-cyclic-AMP and -GMP phosphodiesterase 11 [EC:3.1.4.17 3.1.4.35]	XP_021701355.1	0	dual 3',5'-cyclic-AMP and -GMP phosphodiesterase 11 isoform X1 [Aedes aegypti]
aae-miR-252-3p	XM_021845672.1	-31.6	0.216443	-28.37	168	-	GO:0004114,GO:0046872,GO:0007165,	K13298|1|0.0e+00|2260.3|aag:5564986|dual 3',5'-cyclic-AMP and -GMP phosphodiesterase 11 [EC:3.1.4.17 3.1.4.35]	XP_021701355.1	0	dual 3',5'-cyclic-AMP and -GMP phosphodiesterase 11 isoform X1 [Aedes aegypti]
aae-miR-252-3p	XM_021845673.1	-31.6	0.246238	-28.37	168	-	GO:0004114,GO:0046872,GO:0007165,	K13298|1|0.0e+00|2219.5|aag:5564986|dual 3',5'-cyclic-AMP and -GMP phosphodiesterase 11 [EC:3.1.4.17 3.1.4.35]	XP_021701355.1	0	dual 3',5'-cyclic-AMP and -GMP phosphodiesterase 11 isoform X1 [Aedes aegypti]
aae-miR-252-3p	XM_021845674.1	-31.6	0.238406	-28.37	168	-	GO:0004114,GO:0046872,GO:0007165,	K13298|1|0.0e+00|2219.5|aag:5564986|dual 3',5'-cyclic-AMP and -GMP phosphodiesterase 11 [EC:3.1.4.17 3.1.4.35]	XP_021701355.1	0	dual 3',5'-cyclic-AMP and -GMP phosphodiesterase 11 isoform X1 [Aedes aegypti]
aae-miR-252-3p	XM_021845675.1	-31.6	0.24551	-28.37	168	-	GO:0004114,GO:0046872,GO:0007165,	K13298|1|0.0e+00|2219.5|aag:5564986|dual 3',5'-cyclic-AMP and -GMP phosphodiesterase 11 [EC:3.1.4.17 3.1.4.35]	XP_021701355.1	0	dual 3',5'-cyclic-AMP and -GMP phosphodiesterase 11 isoform X1 [Aedes aegypti]
aae-miR-252-3p	XM_021845676.1	-31.6	0.246238	-28.37	168	-	GO:0004114,GO:0046872,GO:0007165,	K13298|1|0.0e+00|2219.5|aag:5564986|dual 3',5'-cyclic-AMP and -GMP phosphodiesterase 11 [EC:3.1.4.17 3.1.4.35]	XP_021701355.1	0	dual 3',5'-cyclic-AMP and -GMP phosphodiesterase 11 isoform X1 [Aedes aegypti]
aae-miR-252-3p	XM_021845802.1	-27.5	0.77138	-46.16	295	-	GO:0023052,GO:0023052,	K09408|1|8.7e-07|61.2|dpte:113789594|forkhead box protein O3!K10955|5|8.7e-07|61.2|bacu:103017240|mucin-2	XP_021701494.1	0	serine-rich adhesin for platelets isoform X1 [Aedes aegypti]
aae-miR-252-3p	XM_021845803.1	-27.5	0.679047	-25.38	146	-	GO:0023052,GO:0023052,	K09408|1|6.7e-07|61.2|dpte:113789594|forkhead box protein O3!K10955|5|6.7e-07|61.2|bacu:103017240|mucin-2	XP_021701495.1	0	disks large-associated protein 1 isoform X2 [Aedes aegypti]
aae-miR-252-3p	XM_021845804.1	-27.5	0.737091	-25.38	146	-	GO:0023052,GO:0023052,	K09408|1|7.8e-07|61.2|dpte:113789594|forkhead box protein O3!K10955|5|7.8e-07|61.2|bacu:103017240|mucin-2	XP_021701494.1	0	serine-rich adhesin for platelets isoform X1 [Aedes aegypti]
aae-miR-252-3p	XM_021845847.1	-27	0.753633	-27.51	152	-	GO:0003676,GO:0003676,GO:0003676,	K22022|1|8.7e-07|60.8|sbq:101032738|mucin-21	XP_021701539.1	0	zinc finger with UFM1-specific peptidase domain protein [Aedes aegypti]
aae-miR-252-3p	XM_021845848.1	-27	0.695593	-27.51	152	-	GO:0003676,GO:0003676,GO:0003676,	K22022|1|7.4e-07|60.8|sbq:101032738|mucin-21	XP_021701539.1	0	zinc finger with UFM1-specific peptidase domain protein [Aedes aegypti]
aae-miR-252-3p	XM_021845849.1	-27	0.689794	-27.51	152	-	GO:0003676,GO:0003676,GO:0003676,	K22022|1|7.3e-07|60.8|sbq:101032738|mucin-21	XP_021701539.1	0	zinc finger with UFM1-specific peptidase domain protein [Aedes aegypti]
aae-miR-252-3p	XM_021845988.1	-30.5	0.377844	-43.66	300	-	-	K12616|1|0.0e+00|2729.5|aag:5572625|enhancer of mRNA-decapping protein 4	XP_021701680.1	0	enhancer of mRNA-decapping protein 4 homolog isoform X1 [Aedes aegypti]
aae-miR-252-3p	XM_021845989.1	-30.5	0.33342	-43.66	300	-	-	K12616|1|0.0e+00|2712.6|aag:5572625|enhancer of mRNA-decapping protein 4	XP_021701680.1	0	enhancer of mRNA-decapping protein 4 homolog isoform X1 [Aedes aegypti]
aae-miR-252-3p	XM_021846185.1	-31.9	0.134644	-28.36	159	-	-	K10185|1|2.2e-176|624.0|aga:AgaP_AGAP008567|T-box protein 20	XP_021701877.1	0	T-box protein H15 isoform X1 [Aedes aegypti]
aae-miR-252-3p	XM_021846186.1	-31.9	0.134117	-28.36	159	-	-	K10185|1|7.9e-179|632.1|aga:AgaP_AGAP008567|T-box protein 20	XP_021701878.1	0	T-box protein H15 isoform X2 [Aedes aegypti]
aae-miR-252-3p	XM_021846187.1	-31.9	0.133985	-28.36	159	-	-	K10185|1|3.9e-178|629.8|aga:AgaP_AGAP008567|T-box protein 20	XP_021701879.1	0	T-box protein H15 isoform X3 [Aedes aegypti]
aae-miR-252-3p	XM_021846188.1	-31.9	0.133062	-28.36	159	-	-	K10185|1|4.6e-179|632.9|aga:AgaP_AGAP008567|T-box protein 20	XP_021701880.1	0	T-box protein H15 isoform X4 [Aedes aegypti]
aae-miR-252-3p	XM_021846190.1	-31.9	0.132534	-28.36	159	-	-	K10185|1|1.7e-181|641.0|aga:AgaP_AGAP008567|T-box protein 20	XP_021701882.1	0	T-box protein H15 isoform X5 [Aedes aegypti]
aae-miR-252-3p	XM_021846191.1	-31.9	0.131874	-28.36	159	-	-	K10185|1|3.1e-183|646.7|aga:AgaP_AGAP008567|T-box protein 20	XP_021701883.1	0	T-box protein H15 isoform X6 [Aedes aegypti]
aae-miR-252-3p	XM_021846415.1	-31.6	0.247392	-48.05	299	-	-	K09640|1|2.5e-57|229.2|mde:101889620|transmembrane protease serine 9 [EC:3.4.21.-]!K01324|5|6.6e-42|177.9|tut:107369946|plasma kallikrein [EC:3.4.21.34]	XP_021702107.1	0	uncharacterized protein LOC5566250 isoform X1 [Aedes aegypti]
aae-miR-252-3p	XM_021846416.1	-31.6	0.23502	-48.05	299	-	-	K09640|1|2.4e-57|229.2|mde:101889620|transmembrane protease serine 9 [EC:3.4.21.-]!K01324|5|6.3e-42|177.9|tut:107369946|plasma kallikrein [EC:3.4.21.34]	XP_021702107.1	0	uncharacterized protein LOC5566250 isoform X1 [Aedes aegypti]
aae-miR-252-3p	XM_021846417.1	-31.6	0.247007	-48.05	299	-	-	K09640|1|2.5e-57|229.2|mde:101889620|transmembrane protease serine 9 [EC:3.4.21.-]!K01324|5|6.6e-42|177.9|tut:107369946|plasma kallikrein [EC:3.4.21.34]	XP_021702107.1	0	uncharacterized protein LOC5566250 isoform X1 [Aedes aegypti]
aae-miR-252-3p	XM_021846418.1	-31.6	0.213394	-48.05	299	-	-	K09640|1|3.0e-51|208.8|mde:101889620|transmembrane protease serine 9 [EC:3.4.21.-]!K09628|5|2.2e-41|176.0|pbi:103059055|serine protease 27 [EC:3.4.21.-]	XP_021702110.1	0	uncharacterized protein LOC5566250 isoform X2 [Aedes aegypti]
aae-miR-252-3p	XM_021846519.1	-33.2	0.185787	-73.22	465	-	-	K10404|1|0.0e+00|3447.5|aag:5578647|kinesin family member 26	XP_021702211.1	0	kinesin-like protein CG14535 isoform X1 [Aedes aegypti]
aae-miR-252-3p	XM_021846520.1	-33.2	0.184063	-73.22	465	-	-	K10404|1|0.0e+00|3385.5|aag:5578647|kinesin family member 26	XP_021702212.1	0	kinesin-like protein CG14535 isoform X2 [Aedes aegypti]
aae-miR-252-3p	XM_021846553.1	-26.7	0.750756	-47.4	290	-	-	K04650|1|6.4e-06|57.8|dqu:106741207|nuclear receptor co-repressor 1!K10592|3|8.4e-06|57.4|dvi:Dvir_GJ16898|E3 ubiquitin-protein ligase HUWE1 [EC:2.3.2.26]	XP_021702245.1	1.3e-202	protein vestigial isoform X1 [Aedes aegypti]
aae-miR-252-3p	XM_021846554.1	-26.7	0.599338	-47.4	290	-	-	K04650|1|4.3e-06|57.8|dqu:106741207|nuclear receptor co-repressor 1!K10592|3|5.6e-06|57.4|dvi:Dvir_GJ16898|E3 ubiquitin-protein ligase HUWE1 [EC:2.3.2.26]	XP_021702245.1	8.8e-203	protein vestigial isoform X1 [Aedes aegypti]
aae-miR-252-3p	XM_021846978.1	-28.5	0.678861	-25.58	153	-	-	K17536|1|0.0e+00|3290.0|aag:5579501|connector enhancer of kinase suppressor of Ras 2	XP_021702670.1	0	uncharacterized protein LOC5579501 [Aedes aegypti]
aae-miR-252-3p	XM_021847141.1	-26.7	0.693867	-41.89	311	-	GO:0031011,GO:0031011,	K11671|1|2.6e-48|198.4|cqu:CpipJ_CPIJ017533|nuclear factor related to kappa-B-binding protein!K16727|2|1.4e-14|86.3|mdl:103578036|Rho guanine nucleotide exchange factor 10	XP_021702833.1	0	ras guanine nucleotide exchange factor V [Aedes aegypti]
aae-miR-252-3p	XM_021847206.1	-28.9	0.701014	-69.19	434	-	-	K09097|1|0.0e+00|1788.5|aag:5573241|aryl hydrocarbon receptor nuclear translocator	XP_021702898.1	0	aryl hydrocarbon receptor nuclear translocator homolog isoform X1 [Aedes aegypti]
aae-miR-252-3p	XM_021847207.1	-28.9	0.700351	-69.19	434	-	-	K09097|1|0.0e+00|1788.5|aag:5573241|aryl hydrocarbon receptor nuclear translocator	XP_021702898.1	0	aryl hydrocarbon receptor nuclear translocator homolog isoform X1 [Aedes aegypti]
aae-miR-252-3p	XM_021847208.1	-28.9	0.683236	-69.19	434	-	-	K09097|1|0.0e+00|1788.5|aag:5573241|aryl hydrocarbon receptor nuclear translocator	XP_021702898.1	0	aryl hydrocarbon receptor nuclear translocator homolog isoform X1 [Aedes aegypti]
aae-miR-252-3p	XM_021847209.1	-28.9	0.700484	-69.19	434	-	-	K09097|1|0.0e+00|1773.4|aag:5573241|aryl hydrocarbon receptor nuclear translocator	XP_021702901.1	0	aryl hydrocarbon receptor nuclear translocator homolog isoform X2 [Aedes aegypti]
aae-miR-252-3p	XM_021847218.1	-27.1	0.502911	-26.22	159	-	GO:0016021,GO:0016021,GO:0016021,GO:0016021,GO:0016021,	-	XP_001654454.1	8.8e-157	uncharacterized protein LOC5573245 isoform X1 [Aedes aegypti]
aae-miR-252-3p	XM_021847219.1	-27.1	0.507785	-26.22	159	-	GO:0016021,GO:0016021,GO:0016021,GO:0016021,GO:0016021,	-	XP_001654454.1	8.9e-157	uncharacterized protein LOC5573245 isoform X1 [Aedes aegypti]
aae-miR-252-3p	XM_021847220.1	-27.1	0.474229	-26.22	159	-	GO:0016021,GO:0016021,GO:0016021,GO:0016021,GO:0016021,	-	XP_001654454.1	8.2e-157	uncharacterized protein LOC5573245 isoform X1 [Aedes aegypti]
aae-miR-252-3p	XM_021847221.1	-27.1	0.460281	-26.22	159	-	GO:0016021,GO:0016021,GO:0016021,GO:0016021,GO:0016021,	-	XP_001654454.1	7.9e-157	uncharacterized protein LOC5573245 isoform X1 [Aedes aegypti]
aae-miR-252-3p	XM_021847308.1	-27.7	0.52563	-51.33	299	-	GO:0005576,GO:0005576,GO:0005102,GO:0005102,GO:0007275,GO:0016055,GO:0007275,GO:0016055,	K00445|1|3.2e-269|932.2|aag:5564830|wingless-type MMTV integration site family, member 6	XP_021703000.1	2.6e-268	protein Wnt-6 [Aedes aegypti]
aae-miR-252-3p	XM_021847514.1	-31	0.544222	-131.87	880	-	GO:0005634,GO:0003677,GO:0046872,	K15224|1|2.0e-43|184.1|cmk:103189565|bromodomain adjacent to zinc finger domain protein 2A	XP_021703206.1	0	uncharacterized protein LOC5573115 isoform X1 [Aedes aegypti]
aae-miR-252-3p	XM_021847515.1	-31	0.543988	-131.87	880	-	GO:0005634,GO:0003677,GO:0046872,	K15224|1|2.0e-43|184.1|cmk:103189565|bromodomain adjacent to zinc finger domain protein 2A	XP_021703206.1	0	uncharacterized protein LOC5573115 isoform X1 [Aedes aegypti]
aae-miR-252-3p	XM_021847516.1	-31	0.541293	-131.87	880	-	-	K15224|1|1.9e-43|184.1|cmk:103189565|bromodomain adjacent to zinc finger domain protein 2A	XP_021703206.1	0	uncharacterized protein LOC5573115 isoform X1 [Aedes aegypti]
aae-miR-252-3p	XM_021847517.1	-31	0.542321	-131.87	880	-	-	K15224|1|1.9e-43|184.1|cmk:103189565|bromodomain adjacent to zinc finger domain protein 2A	XP_021703206.1	0	uncharacterized protein LOC5573115 isoform X1 [Aedes aegypti]
aae-miR-252-3p	XM_021847518.1	-31	0.54733	-131.87	880	-	GO:0005634,GO:0003677,GO:0046872,	K15224|1|2.0e-43|184.1|cmk:103189565|bromodomain adjacent to zinc finger domain protein 2A	XP_021703206.1	0	uncharacterized protein LOC5573115 isoform X1 [Aedes aegypti]
aae-miR-252-3p	XM_021847519.1	-31	0.549635	-131.87	880	-	GO:0005634,GO:0003677,GO:0046872,	K15224|1|2.0e-43|184.1|cmk:103189565|bromodomain adjacent to zinc finger domain protein 2A	XP_021703206.1	0	uncharacterized protein LOC5573115 isoform X1 [Aedes aegypti]
aae-miR-252-3p	XM_021847520.1	-31	0.539465	-131.87	880	-	-	K15224|1|1.9e-43|184.1|cmk:103189565|bromodomain adjacent to zinc finger domain protein 2A	XP_021703212.1	0	uncharacterized protein LOC5573115 isoform X2 [Aedes aegypti]
aae-miR-252-3p	XM_021847521.1	-31	0.548571	-111.66	736	-	GO:0005634,GO:0003677,GO:0046872,	K15224|1|2.0e-43|184.1|cmk:103189565|bromodomain adjacent to zinc finger domain protein 2A	XP_021703213.1	0	uncharacterized protein LOC5573115 isoform X3 [Aedes aegypti]
aae-miR-252-3p	XM_021847523.1	-31	0.552782	-111.66	736	-	GO:0005634,GO:0003677,GO:0046872,	K15224|1|2.0e-43|184.1|cmk:103189565|bromodomain adjacent to zinc finger domain protein 2A	XP_021703213.1	0	uncharacterized protein LOC5573115 isoform X3 [Aedes aegypti]
aae-miR-252-3p	XM_021847524.1	-31	0.545474	-111.66	736	-	GO:0005634,GO:0003677,GO:0046872,	K15224|1|2.0e-43|184.1|cmk:103189565|bromodomain adjacent to zinc finger domain protein 2A	XP_021703213.1	0	uncharacterized protein LOC5573115 isoform X3 [Aedes aegypti]
aae-miR-252-3p	XM_021847525.1	-31	0.541822	-111.66	736	-	GO:0005634,GO:0003677,GO:0046872,	K15224|1|1.9e-43|184.1|cmk:103189565|bromodomain adjacent to zinc finger domain protein 2A	XP_021703213.1	0	uncharacterized protein LOC5573115 isoform X3 [Aedes aegypti]
aae-miR-252-3p	XM_021847526.1	-31	0.544192	-111.66	736	-	GO:0005634,GO:0003677,GO:0046872,	K15224|1|2.0e-43|184.1|cmk:103189565|bromodomain adjacent to zinc finger domain protein 2A	XP_021703213.1	0	uncharacterized protein LOC5573115 isoform X3 [Aedes aegypti]
aae-miR-252-3p	XM_021847527.1	-31	0.545706	-111.66	736	-	GO:0005634,GO:0003677,GO:0046872,	K15224|1|2.0e-43|184.1|cmk:103189565|bromodomain adjacent to zinc finger domain protein 2A	XP_021703213.1	0	uncharacterized protein LOC5573115 isoform X3 [Aedes aegypti]
aae-miR-252-3p	XM_021847528.1	-31	0.543053	-111.66	736	-	GO:0005634,GO:0003677,GO:0046872,	K15224|1|1.9e-43|184.1|cmk:103189565|bromodomain adjacent to zinc finger domain protein 2A	XP_021703213.1	0	uncharacterized protein LOC5573115 isoform X3 [Aedes aegypti]
aae-miR-252-3p	XM_021847529.1	-31	0.542936	-111.66	736	-	GO:0005634,GO:0003677,GO:0046872,	K15224|1|1.9e-43|184.1|cmk:103189565|bromodomain adjacent to zinc finger domain protein 2A	XP_021703213.1	0	uncharacterized protein LOC5573115 isoform X3 [Aedes aegypti]
aae-miR-252-3p	XM_021847530.1	-31	0.466282	-131.87	880	-	GO:0005634,GO:0003677,GO:0046872,	K15224|1|1.6e-43|184.1|cmk:103189565|bromodomain adjacent to zinc finger domain protein 2A	XP_021703206.1	0	uncharacterized protein LOC5573115 isoform X1 [Aedes aegypti]
aae-miR-252-3p	XM_021847531.1	-31	0.529762	-111.68	740	-	-	K15224|1|1.9e-43|184.1|lcm:102355413|bromodomain adjacent to zinc finger domain protein 2A	XP_021703223.1	0	uncharacterized protein LOC5573115 isoform X5 [Aedes aegypti]
aae-miR-252-3p	XM_021847532.1	-31	0.436579	-131.87	880	-	-	K15224|1|1.4e-43|184.1|lcm:102355413|bromodomain adjacent to zinc finger domain protein 2A	XP_021703224.1	0	uncharacterized protein LOC5573115 isoform X6 [Aedes aegypti]
aae-miR-252-3p	XM_021847534.1	-31	0.436465	-131.87	880	-	-	K15224|1|1.4e-43|184.1|lcm:102355413|bromodomain adjacent to zinc finger domain protein 2A	XP_021703226.1	0	uncharacterized protein LOC5573115 isoform X7 [Aedes aegypti]
aae-miR-252-3p	XM_021847641.1	-28.4	0.328407	-46.3	291	-	-	-	XP_021703333.1	3.2e-207	uncharacterized protein LOC5573899 [Aedes aegypti]
aae-miR-252-3p	XM_021847918.1	-29.4	0.26165	-26.44	156	-	GO:0005524,GO:0016740,	K20217|1|2.5e-132|477.2|aag:5565848|ubiquitin-conjugating enzyme E2 E [EC:2.3.2.23]	XP_017481157.1	1.3e-95	PREDICTED: ubiquitin-conjugating enzyme E2 E1 [Rhagoletis zephyria]
aae-miR-252-3p	XM_021847957.1	-27.1	0.491394	-50.83	301	-	GO:0010997,GO:0097027,GO:0010997,GO:0097027,GO:0010997,GO:0097027,GO:0010997,GO:0097027,GO:0031145,GO:1904668,GO:1904668,GO:0031145,GO:1904668,GO:1904668,	K03363|1|7.3e-207|724.5|mde:101892786|cell division cycle 20, cofactor of APC complex	XP_021703649.1	0	cell division cycle protein 20 homolog [Aedes aegypti]
aae-miR-252-3p	XM_021848003.1	-31.1	0.397875	-48	312	-	-	K13172|1|2.6e-07|63.5|hgl:101716579|serine/arginine repetitive matrix protein 2	XP_021703695.1	0	uncharacterized protein LOC5569804 isoform X1 [Aedes aegypti]
aae-miR-252-3p	XM_021848004.1	-31.1	0.404624	-48	312	-	-	K13172|1|2.6e-07|63.5|hgl:101716579|serine/arginine repetitive matrix protein 2	XP_021703696.1	0	uncharacterized protein LOC5569804 isoform X2 [Aedes aegypti]
aae-miR-252-3p	XM_021848006.1	-31.1	0.329746	-48	312	-	-	K13172|1|2.1e-07|63.5|hgl:101716579|serine/arginine repetitive matrix protein 2	XP_021703698.1	0	uncharacterized protein LOC5569804 isoform X4 [Aedes aegypti]
aae-miR-252-3p	XM_021848047.1	-30.7	0.537296	-47.67	301	-	-	K19483|1|0.0e+00|5852.3|aag:5564933|neuron navigator 2 [EC:3.6.4.12]	XP_021703739.1	0	protein sickie isoform X1 [Aedes aegypti]
aae-miR-252-3p	XM_021848048.1	-30.7	0.536382	-47.67	301	-	-	K19483|1|0.0e+00|5825.7|aag:5564933|neuron navigator 2 [EC:3.6.4.12]	XP_021703740.1	0	protein sickie isoform X2 [Aedes aegypti]
aae-miR-252-3p	XM_021848049.1	-30.7	0.524067	-47.67	301	-	-	K19483|1|0.0e+00|3498.0|aag:5564933|neuron navigator 2 [EC:3.6.4.12]	XP_021703741.1	0	protein sickie isoform X3 [Aedes aegypti]
aae-miR-252-3p	XM_021848050.1	-30.7	0.521816	-47.67	301	-	-	K19483|1|0.0e+00|3456.0|aag:5564933|neuron navigator 2 [EC:3.6.4.12]	XP_021703742.1	0	protein sickie isoform X4 [Aedes aegypti]
aae-miR-252-3p	XM_021848051.1	-30.7	0.429117	-47.67	301	-	-	K19483|1|0.0e+00|4375.1|aag:5564933|neuron navigator 2 [EC:3.6.4.12]	XP_021703743.1	0	protein sickie isoform X5 [Aedes aegypti]
aae-miR-252-3p	XM_021848091.1	-27	0.647571	-25.04	151	-	-	K00106|1|3.0e-52|211.5|pxy:105394925|xanthine dehydrogenase/oxidase [EC:1.17.1.4 1.17.3.2]!K06772|2|2.1e-45|188.7|lgi:LOTGIDRAFT_125059|limbic system-associated membrane protein!K06773|3|3.1e-41|174.9|lgi:LOTGIDRAFT_120413|opioid binding protein/cell adhesion molecule-like!K06774|4|1.0e-36|159.8|bim:105681689|neurotrimin	XP_021703783.1	0	MAM domain-containing glycosylphosphatidylinositol anchor protein 1 isoform X1 [Aedes aegypti]
aae-miR-252-3p	XM_021848100.1	-27	0.646191	-25.04	151	-	-	K00106|1|3.0e-52|211.5|pxy:105394925|xanthine dehydrogenase/oxidase [EC:1.17.1.4 1.17.3.2]!K06772|2|2.1e-45|188.7|lgi:LOTGIDRAFT_125059|limbic system-associated membrane protein!K06773|3|3.1e-41|174.9|lgi:LOTGIDRAFT_120413|opioid binding protein/cell adhesion molecule-like!K06774|4|1.0e-36|159.8|bim:105681689|neurotrimin	XP_021703783.1	0	MAM domain-containing glycosylphosphatidylinositol anchor protein 1 isoform X1 [Aedes aegypti]
aae-miR-252-3p	XM_021848106.1	-27	0.644173	-25.04	151	-	-	K00106|1|1.4e-54|219.2|pxy:105394925|xanthine dehydrogenase/oxidase [EC:1.17.1.4 1.17.3.2]!K06772|2|9.9e-48|196.4|lgi:LOTGIDRAFT_125059|limbic system-associated membrane protein!K06773|3|1.5e-43|182.6|lgi:LOTGIDRAFT_120413|opioid binding protein/cell adhesion molecule-like!K06774|5|1.2e-37|162.9|myi:110445698|neurotrimin	XP_021703798.1	0	MAM domain-containing glycosylphosphatidylinositol anchor protein 1 isoform X2 [Aedes aegypti]
aae-miR-252-3p	XM_021848178.1	-27.9	0.788321	-46.07	294	-	-	K18405|1|0.0e+00|3768.0|aag:5569712|tudor domain-containing protein 1/4/6/7	XP_021703870.1	0	maternal protein tudor [Aedes aegypti]
aae-miR-252-3p	XM_021848199.1	-36.7	0.012898	-33.62	170	-	GO:0003676,	K09228|1|2.9e-43|181.4|amex:111190069|KRAB domain-containing zinc finger protein	XP_021703891.1	0	zinc finger protein 700 [Aedes aegypti]
aae-miR-252-3p	XM_021848256.1	-31	0.217364	-27.46	154	-	-	K13172|1|2.8e-15|89.0|phyp:113525017|serine/arginine repetitive matrix protein 2	XP_021703948.1	0	dachshund homolog 2 isoform X1 [Aedes aegypti]
aae-miR-252-3p	XM_021848257.1	-31	0.216115	-27.46	154	-	-	K13172|1|2.8e-15|89.0|phyp:113525017|serine/arginine repetitive matrix protein 2	XP_021703949.1	0	dachshund homolog 2 isoform X2 [Aedes aegypti]
aae-miR-252-3p	XM_021848258.1	-31	0.215774	-27.46	154	-	-	K13172|1|2.8e-15|89.0|phyp:113525017|serine/arginine repetitive matrix protein 2	XP_021703950.1	0	dachshund homolog 2 isoform X3 [Aedes aegypti]
aae-miR-252-3p	XM_021848259.1	-31	0.215831	-27.46	154	-	-	K13172|1|2.8e-15|89.0|phyp:113525017|serine/arginine repetitive matrix protein 2	XP_021703951.1	0	dachshund homolog 2 isoform X4 [Aedes aegypti]
aae-miR-252-3p	XM_021848260.1	-31	0.215263	-27.46	154	-	-	K13172|1|2.8e-15|89.0|phyp:113525017|serine/arginine repetitive matrix protein 2	XP_021703952.1	0	dachshund homolog 2 isoform X5 [Aedes aegypti]
aae-miR-252-3p	XM_021848261.1	-31	0.214239	-27.46	154	-	-	K13172|1|2.8e-15|89.0|phyp:113525017|serine/arginine repetitive matrix protein 2	XP_021703953.1	0	dachshund homolog 2 isoform X6 [Aedes aegypti]
aae-miR-252-3p	XM_021848262.1	-31	0.214296	-27.46	154	-	-	K13172|1|2.8e-15|89.0|phyp:113525017|serine/arginine repetitive matrix protein 2	XP_021703954.1	0	dachshund homolog 2 isoform X7 [Aedes aegypti]
aae-miR-252-3p	XM_021848263.1	-31	0.213099	-27.46	154	-	-	K13172|1|2.8e-15|89.0|phyp:113525017|serine/arginine repetitive matrix protein 2	XP_021703955.1	0	dachshund homolog 2 isoform X8 [Aedes aegypti]
aae-miR-252-3p	XM_021848264.1	-31	0.212757	-27.46	154	-	-	K13172|1|2.8e-15|89.0|phyp:113525017|serine/arginine repetitive matrix protein 2	XP_021703956.1	0	dachshund homolog 2 isoform X9 [Aedes aegypti]
aae-miR-252-3p	XM_021848265.1	-31	0.212757	-27.46	154	-	-	K13172|1|2.8e-15|89.0|phyp:113525017|serine/arginine repetitive matrix protein 2	XP_021703957.1	0	dachshund homolog 2 isoform X10 [Aedes aegypti]
aae-miR-252-3p	XM_021848266.1	-31	0.211215	-27.46	154	-	-	K13172|1|2.8e-15|89.0|phyp:113525017|serine/arginine repetitive matrix protein 2	XP_021703958.1	0	dachshund homolog 2 isoform X11 [Aedes aegypti]
aae-miR-252-3p	XM_021848318.1	-28.2	0.517667	-25.23	152	-	GO:0030054,GO:0016021,GO:0045211,GO:0030054,GO:0016021,GO:0045211,GO:0022848,GO:0004888,GO:0022848,GO:0004888,	K05312|1|0.0e+00|1439.1|aag:5564067|nicotinic acetylcholine receptor, invertebrate	XP_021704010.1	0	acetylcholine receptor subunit alpha-like [Aedes aegypti]
aae-miR-252-3p	XM_021848454.1	-31.5	0.339318	-27.67	171	-	GO:0005634,GO:0005634,GO:0004879,GO:0043565,GO:0003707,GO:0008270,GO:0004879,GO:0043565,GO:0003707,GO:0008270,	K08701|1|0.0e+00|1754.6|aag:5569135|nuclear receptor subfamily 1 group D member 3	XP_021704146.1	0	ecdysone-inducible protein E75 isoform X1 [Aedes aegypti]
aae-miR-252-3p	XM_021848455.1	-31.5	0.281326	-27.67	171	-	GO:0005634,GO:0005634,GO:0004879,GO:0043565,GO:0003707,GO:0008270,GO:0004879,GO:0043565,GO:0003707,GO:0008270,	K08701|1|0.0e+00|1754.6|aag:5569135|nuclear receptor subfamily 1 group D member 3	XP_021704146.1	0	ecdysone-inducible protein E75 isoform X1 [Aedes aegypti]
aae-miR-252-3p	XM_021848467.1	-29	0.612482	-27.03	150	-	-	K10176|1|0.0e+00|1440.6|aag:5570026|T-box protein 2	XP_021704159.1	0	optomotor-blind protein isoform X1 [Aedes aegypti]
aae-miR-252-3p	XM_021848468.1	-29	0.597097	-27.03	150	-	-	K10176|1|0.0e+00|1440.6|aag:5570026|T-box protein 2	XP_021704159.1	0	optomotor-blind protein isoform X1 [Aedes aegypti]
aae-miR-252-3p	XM_021848469.1	-29	0.594988	-27.03	150	-	-	K10176|1|0.0e+00|1440.6|aag:5570026|T-box protein 2	XP_021704159.1	0	optomotor-blind protein isoform X1 [Aedes aegypti]
aae-miR-252-3p	XM_021848471.1	-29	0.611677	-27.03	150	-	-	K10176|1|0.0e+00|1414.4|aag:5570026|T-box protein 2	XP_021704163.1	0	optomotor-blind protein isoform X2 [Aedes aegypti]
aae-miR-252-3p	XM_021848472.1	-29	0.611447	-27.03	150	-	-	K10176|1|0.0e+00|1417.9|aag:5570026|T-box protein 2	XP_021704164.1	0	optomotor-blind protein isoform X3 [Aedes aegypti]
aae-miR-252-3p	XM_021848473.1	-29	0.611044	-27.03	150	-	-	K10176|1|0.0e+00|1416.7|aag:5570026|T-box protein 2	XP_021704165.1	0	optomotor-blind protein isoform X4 [Aedes aegypti]
aae-miR-252-3p	XM_021848474.1	-29	0.610467	-27.03	150	-	-	K10176|1|0.0e+00|1410.6|aag:5570026|T-box protein 2	XP_021704166.1	0	optomotor-blind protein isoform X5 [Aedes aegypti]
aae-miR-252-3p	XM_021848597.1	-29.3	0.409132	-25.47	157	-	GO:0005694,GO:0005694,GO:0005694,GO:0005694,GO:0005524,GO:0003824,GO:0003677,GO:0005524,GO:0003824,GO:0003677,GO:0005524,GO:0003677,GO:0003918,GO:0005524,GO:0003824,GO:0003677,GO:0000737,GO:0000737,GO:0000737,GO:0006265,GO:0000737,	K10878|1|2.7e-125|454.5|cqu:CpipJ_CPIJ003179|meiotic recombination protein SPO11	XP_021704289.1	0	uncharacterized protein LOC5578497 isoform X1 [Aedes aegypti]
aae-miR-252-3p	XM_021848604.1	-29.3	0.384205	-25.47	157	-	GO:0005694,GO:0005694,GO:0005694,GO:0005694,GO:0005524,GO:0003824,GO:0003677,GO:0005524,GO:0003824,GO:0003677,GO:0005524,GO:0003677,GO:0003918,GO:0005524,GO:0003824,GO:0003677,GO:0000737,GO:0000737,GO:0000737,GO:0006265,GO:0000737,	K10878|1|2.5e-125|454.5|cqu:CpipJ_CPIJ003179|meiotic recombination protein SPO11	XP_021704289.1	0	uncharacterized protein LOC5578497 isoform X1 [Aedes aegypti]
aae-miR-252-3p	XM_021848611.1	-29.3	0.297119	-25.47	157	-	GO:0005694,GO:0005694,GO:0005694,GO:0005694,GO:0005524,GO:0003824,GO:0003677,GO:0005524,GO:0003824,GO:0003677,GO:0005524,GO:0003677,GO:0003918,GO:0005524,GO:0003824,GO:0003677,GO:0000737,GO:0000737,GO:0000737,GO:0006265,GO:0000737,	K10878|1|1.9e-125|454.5|cqu:CpipJ_CPIJ003179|meiotic recombination protein SPO11	XP_021704289.1	0	uncharacterized protein LOC5578497 isoform X1 [Aedes aegypti]
aae-miR-252-3p	XM_021848614.1	-29.3	0.459388	-25.47	157	-	-	K14437|1|6.0e-36|157.9|dgr:Dgri_GH10228|chromodomain-helicase-DNA-binding protein 7 [EC:3.6.4.12]	XP_021704306.1	0	TOX high mobility group box family member 3 isoform X3 [Aedes aegypti]
aae-miR-252-3p	XM_021848623.1	-29.3	0.461548	-25.47	157	-	-	K14971|1|8.7e-35|154.1|lco:104927493|nuclear receptor coactivator 6	XP_019563222.1	0	PREDICTED: TOX high mobility group box family member 3-like isoform X3 [Aedes albopictus]
aae-miR-252-3p	XM_021848660.1	-27.3	0.550591	-25.15	142	-	GO:0043190,GO:0005524,GO:0016887,GO:0055085,	K05665|1|5.6e-119|433.0|dpte:113795584|ATP-binding cassette, subfamily C (CFTR/MRP), member 1 [EC:7.6.2.3]!K05643|3|9.1e-29|133.3|tup:102486823|ATP-binding cassette, subfamily A (ABC1), member 3	XP_021704352.1	0	ABC transporter G family member 20 isoform X2 [Aedes aegypti]
aae-miR-252-3p	XM_021848661.1	-27.3	0.607395	-25.15	142	-	GO:0043190,GO:0005524,GO:0016887,GO:0055085,	K05665|1|6.4e-119|433.0|dpte:113795584|ATP-binding cassette, subfamily C (CFTR/MRP), member 1 [EC:7.6.2.3]!K05643|3|1.1e-28|133.3|tup:102486823|ATP-binding cassette, subfamily A (ABC1), member 3	XP_021704352.1	0	ABC transporter G family member 20 isoform X2 [Aedes aegypti]
aae-miR-252-3p	XM_021848662.1	-27.3	0.575235	-25.15	142	-	GO:0043190,GO:0005524,GO:0016887,GO:0055085,	K05665|1|5.9e-119|433.0|dpte:113795584|ATP-binding cassette, subfamily C (CFTR/MRP), member 1 [EC:7.6.2.3]!K05643|3|9.7e-29|133.3|tup:102486823|ATP-binding cassette, subfamily A (ABC1), member 3	XP_021704352.1	0	ABC transporter G family member 20 isoform X2 [Aedes aegypti]
aae-miR-252-3p	XM_021848663.1	-27.3	0.60504	-25.15	142	-	GO:0043190,GO:0005524,GO:0016887,GO:0055085,	K05665|1|6.4e-119|433.0|dpte:113795584|ATP-binding cassette, subfamily C (CFTR/MRP), member 1 [EC:7.6.2.3]!K05643|3|1.0e-28|133.3|tup:102486823|ATP-binding cassette, subfamily A (ABC1), member 3	XP_021704352.1	0	ABC transporter G family member 20 isoform X2 [Aedes aegypti]
aae-miR-252-3p	XM_021848968.1	-31.9	0.314972	-50.09	306	-	GO:0005524,GO:0004674,GO:0030010,GO:0000226,	K08798|1|0.0e+00|1618.2|aag:5579800|MAP/microtubule affinity-regulating kinase [EC:2.7.11.1]	XP_019552598.1	0	PREDICTED: serine/threonine-protein kinase MARK1-like isoform X11 [Aedes albopictus]
aae-miR-252-3p	XM_021848969.1	-31.9	0.314535	-50.09	306	-	GO:0005524,GO:0004674,GO:0030010,GO:0000226,	K08798|1|0.0e+00|1618.2|aag:5579800|MAP/microtubule affinity-regulating kinase [EC:2.7.11.1]	XP_019552598.1	0	PREDICTED: serine/threonine-protein kinase MARK1-like isoform X11 [Aedes albopictus]
aae-miR-252-3p	XM_021848970.1	-31.9	0.311057	-50.09	306	-	GO:0005524,GO:0004674,GO:0030010,GO:0000226,	K08798|1|0.0e+00|1618.2|aag:5579800|MAP/microtubule affinity-regulating kinase [EC:2.7.11.1]	XP_019552598.1	0	PREDICTED: serine/threonine-protein kinase MARK1-like isoform X11 [Aedes albopictus]
aae-miR-252-3p	XM_021848976.1	-31.9	0.301555	-50.09	306	-	GO:0005524,GO:0004674,GO:0005524,GO:0004674,GO:0030010,GO:0000226,GO:0030010,GO:0000226,	K08798|1|0.0e+00|1174.1|aag:5579800|MAP/microtubule affinity-regulating kinase [EC:2.7.11.1]	KXJ80995.1	0	hypothetical protein RP20_CCG022415 [Aedes albopictus]
aae-miR-252-3p	XM_021849222.1	-31.7	0.503075	-52.17	324	-	-	K16806|1|1.0e-104|387.9|nvl:108567600|MAP7 domain-containing protein 1	XP_021704914.1	0	putative uncharacterized protein DDB_G0271606 isoform X1 [Aedes aegypti]
aae-miR-252-3p	XM_021849223.1	-31.7	0.502568	-52.17	324	-	-	K16806|1|1.0e-104|387.9|nvl:108567600|MAP7 domain-containing protein 1	XP_021704914.1	0	putative uncharacterized protein DDB_G0271606 isoform X1 [Aedes aegypti]
aae-miR-252-3p	XM_021849224.1	-31.7	0.497491	-52.17	324	-	-	K16806|1|1.0e-104|387.9|nvl:108567600|MAP7 domain-containing protein 1	XP_021704914.1	0	putative uncharacterized protein DDB_G0271606 isoform X1 [Aedes aegypti]
aae-miR-252-3p	XM_021849225.1	-31.7	0.503003	-52.17	324	-	-	K16806|1|2.7e-105|389.8|nvl:108567600|MAP7 domain-containing protein 1	XP_021704917.1	0	putative uncharacterized protein DDB_G0271606 isoform X2 [Aedes aegypti]
aae-miR-252-3p	XM_021849226.1	-31.7	0.500803	-52.17	324	-	-	K16806|1|4.1e-101|375.9|nvl:108567600|MAP7 domain-containing protein 1	XP_021704918.1	0	protein split ends isoform X3 [Aedes aegypti]
aae-miR-252-3p	XM_021849227.1	-31.7	0.498834	-52.17	324	-	-	K16806|1|1.3e-128|467.2|clec:106667768|MAP7 domain-containing protein 1	XP_021704919.1	0	putative uncharacterized protein DDB_G0271606 isoform X4 [Aedes aegypti]
aae-miR-252-3p	XM_021849228.1	-31.7	0.498493	-52.17	324	-	-	K16806|1|1.3e-144|520.4|nvl:108567600|MAP7 domain-containing protein 1	XP_021704920.1	0	microtubule-associated protein futsch isoform X5 [Aedes aegypti]
aae-miR-252-3p	XM_021849229.1	-31.7	0.495751	-52.17	324	-	-	K16806|1|1.7e-128|466.8|clec:106667768|MAP7 domain-containing protein 1	XP_021704921.1	0	putative uncharacterized protein DDB_G0271606 isoform X6 [Aedes aegypti]
aae-miR-252-3p	XM_021849234.1	-31.7	0.491429	-28.41	169	-	-	K16806|1|1.4e-135|490.3|nvl:108567600|MAP7 domain-containing protein 1	XP_021704926.1	0	GRB10-interacting GYF protein 2 isoform X8 [Aedes aegypti]
aae-miR-252-3p	XM_021849235.1	-31.7	0.491106	-52.17	324	-	-	K16806|1|1.0e-104|387.9|nvl:108567600|MAP7 domain-containing protein 1	XP_021704927.1	0	protein split ends isoform X9 [Aedes aegypti]
aae-miR-252-3p	XM_021849236.1	-31.7	0.210885	-52.17	324	-	-	K16806|1|3.7e-105|387.9|nvl:108567600|MAP7 domain-containing protein 1	XP_021704928.1	0	protein split ends isoform X10 [Aedes aegypti]
aae-miR-252-3p	XM_021849245.1	-31.7	0.483882	-28.41	169	-	-	K16806|1|5.0e-117|428.7|api:100166736|MAP7 domain-containing protein 1	XP_021704937.1	0	ensconsin isoform X17 [Aedes aegypti]
aae-miR-252-3p	XM_021849252.1	-29.7	0.357227	-45.87	335	-	GO:0046872,GO:0008143,GO:0046872,GO:0008143,GO:1900364,GO:0043488,GO:1900364,GO:0043488,	K23038|1|0.0e+00|2176.0|aag:5574414|zinc finger CCCH domain-containing protein 14!K13171|4|2.6e-27|129.0|pmac:106714777|serine/arginine repetitive matrix protein 1	XP_021704944.1	0	zinc finger CCCH domain-containing protein 14 [Aedes aegypti]
aae-miR-252-3p	XM_021849289.1	-29.2	0.237941	-25.94	161	-	GO:0030870,GO:0030870,GO:0030870,GO:0008408,GO:0004519,GO:0030145,GO:0008408,GO:0004519,GO:0030145,GO:0008408,GO:0004519,GO:0030145,GO:0006302,GO:0051321,GO:0006302,GO:0051321,GO:0006302,GO:0051321,	K10865|1|0.0e+00|1281.9|aag:5563642|double-strand break repair protein MRE11	XP_021704981.1	0	double-strand break repair protein MRE11 [Aedes aegypti]
aae-miR-252-3p	XM_021849290.1	-30.4	0.470911	-25.79	160	-	GO:0016021,GO:0016021,GO:0016021,GO:0005216,GO:0005216,GO:0005216,	K14972|1|1.9e-286|990.7|mpha:105832045|PAX-interacting protein 1	XP_021704982.1	0	uncharacterized protein LOC5563584 isoform X1 [Aedes aegypti]
aae-miR-252-3p	XM_021849292.1	-30.4	0.465096	-25.79	160	-	GO:0016021,GO:0016021,GO:0005216,GO:0005216,	K14972|1|1.9e-286|990.7|mpha:105832045|PAX-interacting protein 1	XP_021704984.1	0	uncharacterized protein LOC5563584 isoform X2 [Aedes aegypti]
aae-miR-252-3p	XM_021849309.1	-35.1	0.077004	-41.79	297	-	GO:0042799,GO:0042799,GO:0034773,GO:0034773,	K11429|1|0.0e+00|2714.1|aag:110677788|histone-lysine N-methyltransferase SUV420H [EC:2.1.1.43]	XP_021705001.1	0	histone-lysine N-methyltransferase Suv4-20-like [Aedes aegypti]
aae-miR-252-3p	XM_021849367.1	-35.1	0.071441	-41.79	297	-	GO:0042799,GO:0042799,GO:0034773,GO:0034773,	K11429|1|0.0e+00|2714.1|aag:110677788|histone-lysine N-methyltransferase SUV420H [EC:2.1.1.43]	XP_021705001.1	0	histone-lysine N-methyltransferase Suv4-20-like [Aedes aegypti]
aae-miR-252-3p	XM_021849422.1	-35.1	0.073702	-41.79	297	-	GO:0042799,GO:0042799,GO:0034773,GO:0034773,	K11429|1|0.0e+00|2714.1|aag:110677788|histone-lysine N-methyltransferase SUV420H [EC:2.1.1.43]	XP_021705001.1	0	histone-lysine N-methyltransferase Suv4-20-like [Aedes aegypti]
aae-miR-252-3p	XM_021849655.1	-28.3	0.624873	-27.24	145	-	-	K08061|1|2.9e-33|149.1|cpic:101939826|regulatory factor X 5	XP_021705347.1	0	uncharacterized protein LOC5578565 isoform X2 [Aedes aegypti]
aae-miR-252-3p	XM_021849656.1	-28.3	0.471823	-27.24	145	-	-	K08061|1|1.9e-33|149.1|cpic:101939826|regulatory factor X 5	XP_021705348.1	0	uncharacterized protein LOC5578565 isoform X3 [Aedes aegypti]
aae-miR-252-3p	XM_021849728.1	-29.6	0.501895	-25.46	162	-	-	K22045|1|0.0e+00|2245.3|aag:110677894|B-cell lymphoma/leukemia 11A	XP_021705420.1	0	B-cell lymphoma/leukemia 11B isoform X1 [Aedes aegypti]
aae-miR-252-3p	XM_021849729.1	-29.6	0.561313	-25.46	162	-	-	K22045|1|0.0e+00|2172.5|aag:110677894|B-cell lymphoma/leukemia 11A	XP_021705421.1	0	B-cell lymphoma/leukemia 11B isoform X2 [Aedes aegypti]
aae-miR-252-3p	XM_021849849.1	-33.2	0.13688	-28.08	170	-	-	K09228|1|5.7e-54|218.0|tgu:105758780|KRAB domain-containing zinc finger protein	XP_021705541.1	0	zinc finger protein 629 isoform X1 [Aedes aegypti]
aae-miR-252-3p	XM_021849850.1	-33.2	0.1368	-28.08	170	-	-	K09228|1|5.2e-55|221.5|pmur:107286181|KRAB domain-containing zinc finger protein	XP_021705542.1	0	zinc finger protein 629 isoform X2 [Aedes aegypti]
aae-miR-252-3p	XM_021850272.1	-27.8	0.591923	-45.49	297	-	GO:0007165,GO:0007165,	K20635|1|0.0e+00|2103.2|aag:5576006|Rho GTPase-activating protein 11	XP_021705964.1	0	uncharacterized protein LOC5576006 [Aedes aegypti]
aae-miR-252-3p	XM_021850394.1	-29.8	0.091524	-25.08	154	-	GO:0016021,GO:0005506,GO:0016491,GO:0008610,	K22282|1|1.8e-117|426.8|cqu:CpipJ_CPIJ011629|fatty acid hydroxylase domain-containing protein 2!K07750|2|2.6e-116|422.9|cqu:CpipJ_CPIJ011630|methylsterol monooxygenase [EC:1.14.18.9]	XP_021706086.1	5.5e-169	fatty acid hydroxylase domain-containing protein 2 isoform X2 [Aedes aegypti]
aae-miR-252-3p	XM_021850450.1	-30.7	0.342176	-65.46	431	-	-	K08825|1|0.0e+00|2235.3|aag:5577988|dual specificity tyrosine-phosphorylation-regulated kinase 1 [EC:2.7.12.1]	XP_021706142.1	0	serine/threonine-protein kinase minibrain isoform X1 [Aedes aegypti]
aae-miR-252-3p	XM_021850451.1	-30.7	0.323046	-65.46	431	-	-	K08825|1|0.0e+00|2235.3|aag:5577988|dual specificity tyrosine-phosphorylation-regulated kinase 1 [EC:2.7.12.1]	XP_021706142.1	0	serine/threonine-protein kinase minibrain isoform X1 [Aedes aegypti]
aae-miR-252-3p	XM_021850452.1	-30.7	0.282589	-65.46	431	-	-	K08825|1|0.0e+00|1739.9|aag:5577988|dual specificity tyrosine-phosphorylation-regulated kinase 1 [EC:2.7.12.1]	XP_021706144.1	0	serine/threonine-protein kinase minibrain isoform X2 [Aedes aegypti]
aae-miR-252-3p	XM_021850663.1	-27.4	0.453925	-26.2	148	-	GO:0004252,	K10408|1|2.4e-43|181.4|pxy:105391575|dynein heavy chain, axonemal!K20674|3|5.3e-35|153.7|pbar:105424726|modular serine protease [EC:3.4.21.-]!K15001|4|7.6e-34|149.8|tca:661974|cytochrome P450 family 4 [EC:1.14.-.-]	XP_021706355.1	0	uncharacterized protein LOC5567672 [Aedes aegypti]
aae-miR-252-3p	XM_021850757.1	-26.9	0.563464	-47.46	288	-	-	-	XP_021706449.1	4.6e-212	uncharacterized protein LOC5567299 [Aedes aegypti]
aae-miR-252-3p	XM_021851089.1	-31.7	0.210278	-29.24	164	-	GO:0016021,GO:0005524,GO:0042626,	K05673|1|0.0e+00|1131.7|nvl:108569851|ATP-binding cassette, subfamily C (CFTR/MRP), member 4	XP_021706781.1	0	probable multidrug resistance-associated protein lethal(2)03659 isoform X1 [Aedes aegypti]
aae-miR-252-3p	XM_021851090.1	-31.7	0.211059	-29.24	164	-	GO:0016021,GO:0005524,GO:0042626,	K05673|1|0.0e+00|1131.7|nvl:108569851|ATP-binding cassette, subfamily C (CFTR/MRP), member 4	XP_021706781.1	0	probable multidrug resistance-associated protein lethal(2)03659 isoform X1 [Aedes aegypti]
aae-miR-252-3p	XM_021851092.1	-31.7	0.208976	-29.24	164	-	GO:0016021,GO:0005524,GO:0042626,	K05673|1|0.0e+00|1115.1|nvl:108569851|ATP-binding cassette, subfamily C (CFTR/MRP), member 4	XP_021706784.1	0	probable multidrug resistance-associated protein lethal(2)03659 isoform X2 [Aedes aegypti]
aae-miR-252-3p	XM_021851278.1	-31.6	0.05686	-27.95	166	-	-	-	XP_021706970.1	1.2e-184	uncharacterized protein LOC5566753 isoform X1 [Aedes aegypti]
aae-miR-252-3p	XM_021851279.1	-31.6	0.056122	-27.95	166	-	-	-	XP_021706970.1	1.2e-184	uncharacterized protein LOC5566753 isoform X1 [Aedes aegypti]
aae-miR-252-3p	XM_021851460.1	-29.5	0.377412	-54.52	314	-	-	-	XP_021707152.1	8.6e-195	uncharacterized protein LOC110678500 isoform X1 [Aedes aegypti]
aae-miR-252-3p	XM_021851461.1	-29.5	0.485807	-81.78	471	-	-	-	XP_021707152.1	2.6e-186	uncharacterized protein LOC110678500 isoform X1 [Aedes aegypti]
aae-miR-252-3p	XM_021851462.1	-29.5	0.087565	-27.26	157	-	-	-	XP_021707152.1	2.3e-195	uncharacterized protein LOC110678500 isoform X1 [Aedes aegypti]
aae-miR-252-3p	XM_021851463.1	-29.5	0.074764	-27.26	157	-	-	-	XP_021707153.1	2.7e-171	uncharacterized protein LOC110678500 isoform X2 [Aedes aegypti]
aae-miR-252-3p	XM_021851811.1	-30.7	0.267017	-25.73	164	-	GO:0005524,GO:0009374,GO:0046872,GO:0004736,GO:0005524,GO:0009374,GO:0046872,GO:0004736,GO:0005524,GO:0009374,GO:0046872,GO:0004736,GO:0005524,GO:0009374,GO:0046872,GO:0004736,GO:0005524,GO:0009374,GO:0046872,GO:0004736,GO:0005524,GO:0009374,GO:0046872,GO:0004736,GO:0005524,GO:0009374,GO:0046872,GO:0004736,GO:0006094,GO:0006090,GO:0006094,GO:0006090,GO:0006094,GO:0006090,GO:0006094,GO:0006090,GO:…	K01958|1|0.0e+00|2267.7|cqu:CpipJ_CPIJ002514|pyruvate carboxylase [EC:6.4.1.1]	XP_021707503.1	0	pyruvate carboxylase, mitochondrial isoform X1 [Aedes aegypti]
aae-miR-252-3p	XM_021851812.1	-30.7	0.266898	-25.73	164	-	GO:0005524,GO:0009374,GO:0046872,GO:0004736,GO:0005524,GO:0009374,GO:0046872,GO:0004736,GO:0005524,GO:0009374,GO:0046872,GO:0004736,GO:0005524,GO:0009374,GO:0046872,GO:0004736,GO:0005524,GO:0009374,GO:0046872,GO:0004736,GO:0005524,GO:0009374,GO:0046872,GO:0004736,GO:0005524,GO:0009374,GO:0046872,GO:0004736,GO:0006094,GO:0006090,GO:0006094,GO:0006090,GO:0006094,GO:0006090,GO:0006094,GO:0006090,GO:…	K01958|1|0.0e+00|2267.7|cqu:CpipJ_CPIJ002514|pyruvate carboxylase [EC:6.4.1.1]	XP_021707503.1	0	pyruvate carboxylase, mitochondrial isoform X1 [Aedes aegypti]
aae-miR-252-3p	XM_021851918.1	-29.6	0.182217	-28.95	155	-	GO:0008270,GO:0008270,GO:0008270,GO:0008270,GO:0008270,GO:0008270,	K10608|1|3.2e-273|944.9|aag:5576649|tripartite motif-containing protein 37 [EC:2.3.2.27]	XP_001656186.1	2.5e-272	E3 ubiquitin-protein ligase TRIM37 [Aedes aegypti]
aae-miR-252-3p	XM_021851935.1	-29.1	0.758286	-26.48	154	-	GO:0046872,	K14943|1|0.0e+00|1101.7|aag:5571120|muscleblind	XP_019552744.1	3.3e-158	PREDICTED: mucin-5AC-like isoform X3 [Aedes albopictus]
aae-miR-252-3p	XM_021851936.1	-29.1	0.756932	-26.48	154	-	GO:0046872,	K14943|1|0.0e+00|1101.7|aag:5571120|muscleblind	XP_019552744.1	3.3e-158	PREDICTED: mucin-5AC-like isoform X3 [Aedes albopictus]
aae-miR-252-3p	XM_021851937.1	-29.1	0.756964	-26.48	154	-	GO:0046872,	K14943|1|9.0e-308|1062.0|aag:5571120|muscleblind	XP_019552742.1	2e-160	PREDICTED: mucin-5AC-like isoform X1 [Aedes albopictus]
aae-miR-252-3p	XM_021851938.1	-29.1	0.752364	-26.48	154	-	-	K14943|1|9.2e-188|663.3|aag:5571120|muscleblind	XP_019552742.1	1.2e-192	PREDICTED: mucin-5AC-like isoform X1 [Aedes albopictus]
aae-miR-252-3p	XM_021851939.1	-29.1	0.751392	-26.48	154	-	-	K14943|1|3.4e-142|511.9|aag:5571120|muscleblind	XP_019552743.1	1.7e-180	PREDICTED: ice-structuring glycoprotein-like isoform X2 [Aedes albopictus]
aae-miR-252-3p	XM_021851940.1	-29.1	0.751002	-26.48	154	-	-	K14943|1|3.1e-212|744.6|aag:5571120|muscleblind	XP_019552744.1	1.3e-183	PREDICTED: mucin-5AC-like isoform X3 [Aedes albopictus]
aae-miR-252-3p	XM_021851941.1	-29.1	0.237223	-26.48	154	-	-	K14943|1|1.1e-258|896.7|aag:5571120|muscleblind	XP_019552744.1	6.9e-159	PREDICTED: mucin-5AC-like isoform X3 [Aedes albopictus]
aae-miR-252-3p	XM_021851945.1	-29.1	0.745235	-26.48	154	-	-	K14943|1|2.6e-142|512.3|aag:5571120|muscleblind	XP_019555225.1	1.4e-145	PREDICTED: mucin-5AC-like isoform X5 [Aedes albopictus]
aae-miR-252-3p	XM_021851946.1	-29.1	0.743828	-26.48	154	-	-	K14943|1|3.3e-142|511.9|aag:5571120|muscleblind	XP_019555227.1	1.5e-136	PREDICTED: mucin-5AC-like isoform X6 [Aedes albopictus]
aae-miR-252-3p	XM_021852023.1	-30	0.740885	-52.58	317	-	-	K11653|1|0.0e+00|5488.7|aag:23687700|AT-rich interactive domain-containing protein 1	XP_021707715.1	0	trithorax group protein osa isoform X1 [Aedes aegypti]
aae-miR-252-3p	XM_021852024.1	-30	0.73229	-52.58	317	-	-	K11653|1|0.0e+00|5488.7|aag:23687700|AT-rich interactive domain-containing protein 1	XP_021707715.1	0	trithorax group protein osa isoform X1 [Aedes aegypti]
aae-miR-252-3p	XM_021852025.1	-30	0.740817	-52.58	317	-	-	K11653|1|0.0e+00|5482.5|aag:23687700|AT-rich interactive domain-containing protein 1	XP_021707717.1	0	trithorax group protein osa isoform X2 [Aedes aegypti]
aae-miR-252-3p	XM_021852026.1	-30	0.740681	-52.58	317	-	-	K11653|1|0.0e+00|5476.4|aag:23687700|AT-rich interactive domain-containing protein 1	XP_021707718.1	0	trithorax group protein osa isoform X3 [Aedes aegypti]
aae-miR-252-3p	XM_021852027.1	-30	0.739522	-52.58	317	-	-	K11653|1|0.0e+00|5434.8|aag:23687700|AT-rich interactive domain-containing protein 1	XP_021707719.1	0	trithorax group protein osa isoform X4 [Aedes aegypti]
aae-miR-252-3p	XM_021852028.1	-30	0.73808	-52.58	317	-	-	K11653|1|0.0e+00|5341.5|aag:23687700|AT-rich interactive domain-containing protein 1	XP_021707720.1	0	trithorax group protein osa isoform X5 [Aedes aegypti]
aae-miR-252-3p	XM_021852029.1	-30	0.69792	-52.58	317	-	-	K11653|1|0.0e+00|4783.0|aag:23687700|AT-rich interactive domain-containing protein 1	XP_021707721.1	0	trithorax group protein osa isoform X6 [Aedes aegypti]
aae-miR-252-3p	XM_021852031.1	-30	0.689489	-52.58	317	-	-	K11653|1|0.0e+00|4356.2|aag:23687700|AT-rich interactive domain-containing protein 1	XP_021707723.1	0	trithorax group protein osa isoform X7 [Aedes aegypti]
aae-miR-252-3p	XM_021852032.1	-30	0.737874	-52.58	317	-	-	K11653|1|0.0e+00|5329.2|aag:23687700|AT-rich interactive domain-containing protein 1	XP_021707724.1	0	trithorax group protein osa isoform X8 [Aedes aegypti]
aae-miR-252-3p	XM_021852379.1	-31.3	0.107304	-27.71	165	-	GO:0003676,GO:0003676,GO:0003676,	K09228|1|1.9e-43|181.8|amex:103035287|KRAB domain-containing zinc finger protein	XP_001863311.1	1.1e-199	zinc finger protein [Culex quinquefasciatus]
aae-miR-252-3p	XM_021852468.1	-27.6	0.677641	-71.46	465	-	GO:0003676,GO:0008270,	K13203|1|0.0e+00|1749.9|aag:5570237|zinc finger RNA-binding protein	XP_021708160.1	0	zinc finger RNA-binding protein isoform X2 [Aedes aegypti]
aae-miR-252-3p	XM_021852488.1	-27.3	0.774137	-44.82	311	-	GO:0003677,GO:0008270,	K11860|1|0.0e+00|2111.3|aag:5567349|OTU domain-containing protein 7 [EC:3.4.19.12]	XP_021708180.1	0	uncharacterized protein LOC5567349 isoform X1 [Aedes aegypti]
aae-miR-252-3p	XM_021852489.1	-27.3	0.769856	-44.82	311	-	GO:0003677,GO:0008270,	K11860|1|0.0e+00|2111.3|aag:5567349|OTU domain-containing protein 7 [EC:3.4.19.12]	XP_021708180.1	0	uncharacterized protein LOC5567349 isoform X1 [Aedes aegypti]
aae-miR-252-3p	XM_021852490.1	-27.3	0.773075	-44.82	311	-	GO:0003677,GO:0008270,	K11860|1|0.0e+00|2111.3|aag:5567349|OTU domain-containing protein 7 [EC:3.4.19.12]	XP_021708180.1	0	uncharacterized protein LOC5567349 isoform X1 [Aedes aegypti]
aae-miR-252-3p	XM_021852491.1	-27.3	0.762842	-44.82	311	-	GO:0003677,GO:0008270,	K11860|1|0.0e+00|2111.3|aag:5567349|OTU domain-containing protein 7 [EC:3.4.19.12]	XP_021708180.1	0	uncharacterized protein LOC5567349 isoform X1 [Aedes aegypti]
aae-miR-252-3p	XM_021852492.1	-27.3	0.762842	-44.82	311	-	GO:0003677,GO:0008270,	K11860|1|0.0e+00|2111.3|aag:5567349|OTU domain-containing protein 7 [EC:3.4.19.12]	XP_021708180.1	0	uncharacterized protein LOC5567349 isoform X1 [Aedes aegypti]
aae-miR-252-3p	XM_021852493.1	-27.3	0.768227	-44.82	311	-	GO:0003677,GO:0008270,	K11860|1|0.0e+00|2111.3|aag:5567349|OTU domain-containing protein 7 [EC:3.4.19.12]	XP_021708180.1	0	uncharacterized protein LOC5567349 isoform X1 [Aedes aegypti]
aae-miR-252-3p	XM_021852494.1	-27.3	0.715652	-44.82	311	-	GO:0003677,GO:0008270,	K11860|1|0.0e+00|2025.0|aag:5567349|OTU domain-containing protein 7 [EC:3.4.19.12]	XP_021708180.1	0	uncharacterized protein LOC5567349 isoform X1 [Aedes aegypti]
aae-miR-252-3p	XM_021852495.1	-27.3	0.690975	-44.82	311	-	GO:0003677,GO:0008270,	K11860|1|0.0e+00|2025.4|aag:5567349|OTU domain-containing protein 7 [EC:3.4.19.12]	XP_021708180.1	0	uncharacterized protein LOC5567349 isoform X1 [Aedes aegypti]
aae-miR-252-3p	XM_021852500.1	-28.7	0.611018	-25.55	153	-	GO:0003723,	K13191|1|0.0e+00|2770.3|aag:5580279|RNA-binding protein 16	XP_021708192.1	0	protein SCAF8 isoform X1 [Aedes aegypti]
aae-miR-252-3p	XM_021852501.1	-28.7	0.607977	-25.55	153	-	GO:0003723,	K13191|1|0.0e+00|2763.8|aag:5580279|RNA-binding protein 16	XP_021708193.1	0	protein SCAF8 isoform X2 [Aedes aegypti]
aae-miR-252-3p	XM_021852502.1	-28.7	0.603835	-25.55	153	-	GO:0003723,	K13191|1|0.0e+00|2731.1|aag:5580279|RNA-binding protein 16	XP_021708194.1	0	splicing factor, arginine/serine-rich 15 isoform X3 [Aedes aegypti]
aae-miR-252-3p	XM_021852663.1	-31	0.394647	-27.58	170	-	-	K05750|1|3.8e-40|172.6|cqu:CpipJ_CPIJ002287|NCK-associated protein 1!K15348|2|1.8e-18|100.5|sfm:108933860|pleckstrin homology domain-containing family M member 2	XP_021708355.1	0	uncharacterized protein LOC5576751 isoform X1 [Aedes aegypti]
aae-miR-252-3p	XM_021852664.1	-31	0.392975	-27.58	170	-	-	K05750|1|3.7e-40|172.6|cqu:CpipJ_CPIJ002287|NCK-associated protein 1!K15348|2|6.9e-18|98.6|sfm:108933860|pleckstrin homology domain-containing family M member 2	XP_021708356.1	0	uncharacterized protein LOC5576751 isoform X2 [Aedes aegypti]
aae-miR-252-3p	XM_021853263.1	-29.2	0.767286	-25.06	154	-	-	K04650|1|0.0e+00|5334.2|aag:110679171|nuclear receptor co-repressor 1	XP_027043110.1	3.3e-47	uncharacterized protein LOC113671094 [Pocillopora damicornis]
aae-miR-252-3p	XM_021853266.1	-29.2	0.766769	-25.06	154	-	-	K04650|1|0.0e+00|5315.0|aag:110679171|nuclear receptor co-repressor 1	XP_027043110.1	3.3e-47	uncharacterized protein LOC113671094 [Pocillopora damicornis]
aae-miR-252-3p	XM_021853267.1	-29.2	0.766798	-25.06	154	-	-	K04650|1|0.0e+00|5316.1|aag:110679171|nuclear receptor co-repressor 1	XP_027043110.1	3.3e-47	uncharacterized protein LOC113671094 [Pocillopora damicornis]
aae-miR-252-3p	XM_021853268.1	-29.2	0.765095	-25.06	154	-	-	K04650|1|0.0e+00|5270.3|aag:110679171|nuclear receptor co-repressor 1	XP_027043110.1	3.3e-47	uncharacterized protein LOC113671094 [Pocillopora damicornis]
aae-miR-252-3p	XM_021853269.1	-29.2	0.764572	-25.06	154	-	-	K04650|1|0.0e+00|5251.0|aag:110679171|nuclear receptor co-repressor 1	XP_027043110.1	3.3e-47	uncharacterized protein LOC113671094 [Pocillopora damicornis]
aae-miR-252-3p	XM_021854047.1	-27.7	0.797503	-40.83	299	-	-	K04520|1|0.0e+00|1674.1|aag:5567168|amyloid beta A4 protein	XP_021709738.1	0	beta-amyloid-like protein isoform X1 [Aedes aegypti]
aae-miR-252-3p	XM_021854049.1	-27.7	0.783462	-40.83	299	-	-	K04520|1|0.0e+00|1674.1|aag:5567168|amyloid beta A4 protein	XP_021709738.1	0	beta-amyloid-like protein isoform X1 [Aedes aegypti]
aae-miR-252-3p	XM_021854050.1	-27.7	0.778895	-40.83	299	-	-	K04520|1|0.0e+00|1674.1|aag:5567168|amyloid beta A4 protein	XP_021709738.1	0	beta-amyloid-like protein isoform X1 [Aedes aegypti]
aae-miR-252-3p	XM_021854053.1	-27.7	0.799677	-40.83	299	-	-	K04520|1|0.0e+00|1653.3|aag:5567168|amyloid beta A4 protein	XP_021709745.1	0	beta-amyloid-like protein isoform X4 [Aedes aegypti]
aae-miR-252-3p	XM_021854054.1	-27.7	0.7991	-40.83	299	-	-	K04520|1|0.0e+00|1640.6|aag:5567168|amyloid beta A4 protein	XP_021709746.1	0	beta-amyloid-like protein isoform X5 [Aedes aegypti]
aae-miR-252-3p	XM_021854057.1	-26.2	0.737103	-46.62	312	-	GO:0003723,GO:0003723,GO:0003723,GO:0006355,GO:0006355,GO:0006355,	K13210|1|0.0e+00|1451.4|aag:5568714|far upstream element-binding protein	XP_021709749.1	0	far upstream element-binding protein 1 [Aedes aegypti]
aae-miR-252-3p	XM_021854185.1	-32.6	0.008001	-27.63	169	-	GO:0016021,	K14165|1|3.8e-12|75.9|phu:Phum_PHUM280810|atypical dual specificity phosphatase [EC:3.1.3.16 3.1.3.48]!K10400|2|4.6e-10|68.9|egz:104123490|kinesin family member 15	XP_021709877.1	3.3e-74	transmembrane protein 42 [Aedes aegypti]
aae-miR-252-3p	XM_021854618.1	-30.8	0.578459	-68.32	445	-	GO:0016021,GO:0003682,	K18626|1|4.3e-54|219.5|mze:101467636|trichohyalin	XP_021710310.1	0	titin [Aedes aegypti]
aae-miR-252-3p	XM_021855200.1	-31.1	0.315431	-47.12	313	-	-	K12495|1|0.0e+00|2305.0|aag:5567245|IQ motif and SEC7 domain-containing protein	XP_021710892.1	0	IQ motif and SEC7 domain-containing protein 1 isoform X3 [Aedes aegypti]
aae-miR-252-3p	XM_021855386.1	-30	0.367221	-25.46	170	-	GO:0005524,GO:0004386,GO:0003676,GO:0005524,GO:0004386,GO:0003676,GO:0005524,GO:0004386,GO:0003676,	K20099|1|0.0e+00|2586.2|aag:5564106|ATP-dependent RNA helicase YTHDC2 [EC:3.6.4.13]	XP_021711078.1	0	probable ATP-dependent RNA helicase YTHDC2 [Aedes aegypti]
aae-miR-252-3p	XM_021855407.1	-28.4	0.777692	-47.78	298	-	-	K22016|1|3.7e-30|139.4|tup:102472440|mucin-3/17	XP_021711099.1	0	nuclear pore complex protein DDB_G0274915 isoform X1 [Aedes aegypti]
aae-miR-252-3p	XM_021855408.1	-28.4	0.765018	-47.78	298	-	-	K22016|1|3.6e-30|139.4|tup:102472440|mucin-3/17	XP_021711099.1	0	nuclear pore complex protein DDB_G0274915 isoform X1 [Aedes aegypti]
aae-miR-252-3p	XM_021855409.1	-28.4	0.75735	-47.78	298	-	-	K22016|1|3.5e-30|139.4|tup:102472440|mucin-3/17	XP_021711099.1	0	nuclear pore complex protein DDB_G0274915 isoform X1 [Aedes aegypti]
aae-miR-252-3p	XM_021855410.1	-28.4	0.758	-47.78	298	-	-	K22016|1|3.5e-30|139.4|tup:102472440|mucin-3/17	XP_021711099.1	0	nuclear pore complex protein DDB_G0274915 isoform X1 [Aedes aegypti]
aae-miR-252-3p	XM_021855411.1	-28.4	0.777418	-47.78	298	-	-	K22016|1|1.3e-30|141.0|tup:102472440|mucin-3/17	XP_021711103.1	0	nuclear pore complex protein DDB_G0274915 isoform X2 [Aedes aegypti]
aae-miR-252-3p	XM_021855412.1	-28.4	0.781611	-47.78	298	-	-	K22016|1|1.3e-30|141.0|tup:102472440|mucin-3/17	XP_021711103.1	0	nuclear pore complex protein DDB_G0274915 isoform X2 [Aedes aegypti]
aae-miR-252-3p	XM_021855413.1	-28.4	0.758303	-47.78	298	-	-	K22016|1|1.2e-30|141.0|tup:102472440|mucin-3/17	XP_021711103.1	0	nuclear pore complex protein DDB_G0274915 isoform X2 [Aedes aegypti]
aae-miR-252-3p	XM_021855414.1	-28.4	0.719088	-25.08	149	-	-	K22016|1|3.1e-30|139.4|tup:102472440|mucin-3/17!K10955|3|2.4e-22|113.2|pdam:113681230|mucin-2	XP_021711106.1	0	mucin-5AC isoform X3 [Aedes aegypti]
aae-miR-252-3p	XM_021855415.1	-28.4	0.73654	-47.78	298	-	-	K22016|1|3.3e-30|139.4|tup:102472440|mucin-3/17!K10955|4|2.5e-22|113.2|pdam:113681230|mucin-2	XP_021711099.1	0	nuclear pore complex protein DDB_G0274915 isoform X1 [Aedes aegypti]
aae-miR-252-3p	XM_021855416.1	-28.4	0.758734	-47.78	298	-	-	K22016|1|3.5e-30|139.4|tup:102472440|mucin-3/17!K10955|4|2.7e-22|113.2|pdam:113681230|mucin-2	XP_021711099.1	0	nuclear pore complex protein DDB_G0274915 isoform X1 [Aedes aegypti]
aae-miR-252-3p	XM_021855417.1	-28.4	0.727232	-25.08	149	-	-	K22016|1|3.2e-30|139.4|tup:102472440|mucin-3/17!K10955|3|2.5e-22|113.2|pdam:113681230|mucin-2	XP_021711106.1	0	mucin-5AC isoform X3 [Aedes aegypti]
aae-miR-252-3p	XM_021855418.1	-28.4	0.722105	-47.78	298	-	-	K22016|1|3.2e-30|139.4|tup:102472440|mucin-3/17!K10955|4|2.4e-22|113.2|pdam:113681230|mucin-2	XP_021711099.1	0	nuclear pore complex protein DDB_G0274915 isoform X1 [Aedes aegypti]
aae-miR-252-3p	XM_021855419.1	-28.4	0.726085	-47.78	298	-	-	K22016|1|3.2e-30|139.4|tup:102472440|mucin-3/17!K10955|4|2.5e-22|113.2|pdam:113681230|mucin-2	XP_021711099.1	0	nuclear pore complex protein DDB_G0274915 isoform X1 [Aedes aegypti]
aae-miR-252-3p	XM_021855420.1	-28.4	0.728867	-25.08	149	-	-	K22016|1|1.1e-30|141.0|tup:102472440|mucin-3/17!K10955|3|2.5e-22|113.2|pdam:113681230|mucin-2	XP_021711103.1	0	nuclear pore complex protein DDB_G0274915 isoform X2 [Aedes aegypti]
aae-miR-252-3p	XM_021855906.1	-32.7	0.031817	-29.27	167	-	-	K01053|1|2.6e-70|270.4|dpe:6598134|gluconolactonase [EC:3.1.1.17]	XP_021711598.1	1e-193	regucalcin isoform X3 [Aedes aegypti]
aae-miR-252-3p	XM_021856177.1	-31.5	0.024771	-27.81	155	-	-	K18588|1|2.5e-81|306.2|aag:5578204|coenzyme Q-binding protein COQ10	XP_001656848.2	2e-80	coenzyme Q-binding protein COQ10, mitochondrial [Aedes aegypti]
aae-miR-252-3p	XM_021856646.1	-31.6	0.408265	-65.77	435	-	-	K22016|1|1.9e-44|187.2|tup:102472440|mucin-3/17	XP_021712338.1	0	proline-rich protein 36 [Aedes aegypti]
aae-miR-252-3p	XM_021856745.1	-27.3	0.516487	-27.24	161	-	GO:0016021,GO:0016747,	K01191|1|4.9e-53|213.8|dwi:6650733|alpha-mannosidase [EC:3.2.1.24]	XP_021712437.1	0	nose resistant to fluoxetine protein 6 isoform X2 [Aedes aegypti]
aae-miR-252-3p	XM_021856968.1	-29.6	0.149329	-25.33	154	-	GO:0005634,GO:0005634,GO:0004482,GO:0003723,GO:0004482,GO:0003723,	K00565|1|3.7e-246|854.7|aag:110681192|mRNA (guanine-N7-)-methyltransferase [EC:2.1.1.56]	XP_021712660.1	2.9e-245	mRNA cap guanine-N7 methyltransferase-like [Aedes aegypti]
aae-miR-252-3p	XM_021856969.1	-29.6	0.148065	-25.33	154	-	GO:0005634,GO:0005634,GO:0004482,GO:0003723,GO:0004482,GO:0003723,	K00565|1|3.6e-246|854.7|aag:110681192|mRNA (guanine-N7-)-methyltransferase [EC:2.1.1.56]	XP_021712660.1	2.9e-245	mRNA cap guanine-N7 methyltransferase-like [Aedes aegypti]
aae-miR-252-3p	XM_021856970.1	-29.6	0.146061	-25.33	154	-	GO:0005634,GO:0005634,GO:0004482,GO:0003723,GO:0004482,GO:0003723,	K00565|1|3.6e-246|854.7|aag:110681192|mRNA (guanine-N7-)-methyltransferase [EC:2.1.1.56]	XP_021712660.1	2.9e-245	mRNA cap guanine-N7 methyltransferase-like [Aedes aegypti]
aae-miR-252-3p	XM_021857264.1	-28.4	0.747807	-27.72	155	-	-	K10955|1|3.9e-34|152.5|myi:110456042|mucin-2	XP_019562179.1	0	PREDICTED: probable serine/threonine-protein kinase DDB_G0267686 [Aedes albopictus]
aae-miR-252-3p	XM_021857265.1	-28.4	0.747671	-27.72	155	-	-	K10955|1|3.9e-34|152.5|myi:110456042|mucin-2	XP_019562179.1	0	PREDICTED: probable serine/threonine-protein kinase DDB_G0267686 [Aedes albopictus]
aae-miR-252-3p	XM_021857266.1	-28.4	0.711405	-27.72	155	-	-	K10955|1|3.5e-34|152.5|myi:110456042|mucin-2	XP_019562179.1	0	PREDICTED: probable serine/threonine-protein kinase DDB_G0267686 [Aedes albopictus]
aae-miR-252-3p	XM_021857267.1	-28.4	0.704514	-27.72	155	-	-	K10955|1|3.4e-34|152.5|myi:110456042|mucin-2	XP_019562179.1	0	PREDICTED: probable serine/threonine-protein kinase DDB_G0267686 [Aedes albopictus]
aae-miR-252-3p	XM_021857268.1	-28.4	0.704351	-27.72	155	-	-	K10955|1|3.4e-34|152.5|myi:110456042|mucin-2	XP_019562179.1	0	PREDICTED: probable serine/threonine-protein kinase DDB_G0267686 [Aedes albopictus]
aae-miR-252-3p	XM_021857347.1	-26.1	0.563335	-27.77	154	-	GO:0005634,GO:0005634,GO:0005634,GO:0003676,GO:0008270,GO:0003676,GO:0008270,GO:0003676,GO:0008270,	K09228|1|1.4e-22|112.1|nvl:108563859|KRAB domain-containing zinc finger protein	XP_021713039.1	1.8e-210	zinc finger and BTB domain-containing protein 17 [Aedes aegypti]
aae-miR-252-3p	XM_021857349.1	-32.9	0.133281	-29.34	158	-	-	K01411|1|9.8e-74|283.5|nvi:100114249|nardilysin [EC:3.4.24.61]!K09407|2|2.4e-64|252.3|pgc:109860039|forkhead box protein N	XP_021713041.1	0	forkhead box protein N2 isoform X1 [Aedes aegypti]
aae-miR-252-3p	XM_021857350.1	-32.9	0.129792	-29.34	158	-	-	K01411|1|9.5e-74|283.5|nvi:100114249|nardilysin [EC:3.4.24.61]!K09407|2|2.4e-64|252.3|pgc:109860039|forkhead box protein N	XP_021713041.1	0	forkhead box protein N2 isoform X1 [Aedes aegypti]
aae-miR-252-3p	XM_021857351.1	-32.9	0.125957	-29.34	158	-	-	K01411|1|9.3e-74|283.5|nvi:100114249|nardilysin [EC:3.4.24.61]!K09407|2|2.3e-64|252.3|pgc:109860039|forkhead box protein N	XP_021713041.1	0	forkhead box protein N2 isoform X1 [Aedes aegypti]
aae-miR-252-3p	XM_021857352.1	-32.9	0.108665	-29.34	158	-	-	K01411|1|8.2e-74|283.5|nvi:100114249|nardilysin [EC:3.4.24.61]!K09407|2|2.0e-64|252.3|pgc:109860039|forkhead box protein N	XP_021713041.1	0	forkhead box protein N2 isoform X1 [Aedes aegypti]
aae-miR-252-3p	XM_021857353.1	-32.9	0.106667	-29.34	158	-	-	K01411|1|8.0e-74|283.5|nvi:100114249|nardilysin [EC:3.4.24.61]!K09407|2|2.0e-64|252.3|pgc:109860039|forkhead box protein N	XP_021713041.1	0	forkhead box protein N2 isoform X1 [Aedes aegypti]
aae-miR-252-3p	XM_021857355.1	-32.9	0.102322	-29.34	158	-	-	K01411|1|7.7e-74|283.5|nvi:100114249|nardilysin [EC:3.4.24.61]!K09407|2|1.9e-64|252.3|pgc:109860039|forkhead box protein N	XP_021713041.1	0	forkhead box protein N2 isoform X1 [Aedes aegypti]
aae-miR-252-3p	XM_021857356.1	-32.9	0.117512	-29.34	158	-	-	K01411|1|8.7e-74|283.5|nvi:100114249|nardilysin [EC:3.4.24.61]!K09407|2|2.2e-64|252.3|pgc:109860039|forkhead box protein N	XP_021713041.1	0	forkhead box protein N2 isoform X1 [Aedes aegypti]
aae-miR-252-3p	XM_021857357.1	-32.9	0.11675	-29.34	158	-	-	K01411|1|8.7e-74|283.5|nvi:100114249|nardilysin [EC:3.4.24.61]!K09407|2|2.1e-64|252.3|pgc:109860039|forkhead box protein N	XP_021713041.1	0	forkhead box protein N2 isoform X1 [Aedes aegypti]
aae-miR-252-3p	XM_021857358.1	-32.9	0.104296	-29.34	158	-	-	K01411|1|7.9e-74|283.5|nvi:100114249|nardilysin [EC:3.4.24.61]!K09407|2|1.9e-64|252.3|pgc:109860039|forkhead box protein N	XP_021713041.1	0	forkhead box protein N2 isoform X1 [Aedes aegypti]
aae-miR-252-3p	XM_021857359.1	-32.9	0.101798	-29.34	158	-	-	K01411|1|7.7e-74|283.5|nvi:100114249|nardilysin [EC:3.4.24.61]!K09407|2|1.9e-64|252.3|pgc:109860039|forkhead box protein N	XP_021713041.1	0	forkhead box protein N2 isoform X1 [Aedes aegypti]
aae-miR-252-3p	XM_021857360.1	-32.9	0.102662	-29.34	158	-	-	K01411|1|7.8e-74|283.5|nvi:100114249|nardilysin [EC:3.4.24.61]!K09407|2|1.9e-64|252.3|pgc:109860039|forkhead box protein N	XP_021713041.1	0	forkhead box protein N2 isoform X1 [Aedes aegypti]
aae-miR-252-3p	XM_021857361.1	-32.9	0.101396	-29.34	158	-	-	K01411|1|7.7e-74|283.5|nvi:100114249|nardilysin [EC:3.4.24.61]!K09407|2|1.9e-64|252.3|pgc:109860039|forkhead box protein N	XP_021713041.1	0	forkhead box protein N2 isoform X1 [Aedes aegypti]
aae-miR-252-3p	XM_021857433.1	-27.9	0.436278	-28.53	150	-	GO:0005634,GO:0005634,GO:0003676,GO:0008270,GO:0003676,GO:0008270,	K09228|1|2.7e-14|85.1|npr:108789037|KRAB domain-containing zinc finger protein	XP_021713125.1	0	zinc finger protein 366 [Aedes aegypti]
aae-miR-252-3p	XM_021857484.1	-29.7	0.645654	-45.87	296	-	-	K18730|1|0.0e+00|3593.9|aag:23687627|PERQ amino acid-rich with GYF domain-containing protein!K04650|3|4.8e-69|268.9|aga:AgaP_AGAP004734|nuclear receptor co-repressor 1	XP_021713176.1	0	GIGYF family protein CG11148 [Aedes aegypti]
aae-miR-252-3p	XM_021857485.1	-29.7	0.6493	-45.87	296	-	-	K18730|1|0.0e+00|3593.9|aag:23687627|PERQ amino acid-rich with GYF domain-containing protein!K04650|3|4.8e-69|268.9|aga:AgaP_AGAP004734|nuclear receptor co-repressor 1	XP_021713176.1	0	GIGYF family protein CG11148 [Aedes aegypti]
aae-miR-252-3p	XM_021857487.1	-29.7	0.641388	-45.87	296	-	-	K18730|1|0.0e+00|3593.9|aag:23687627|PERQ amino acid-rich with GYF domain-containing protein!K04650|3|4.7e-69|268.9|aga:AgaP_AGAP004734|nuclear receptor co-repressor 1	XP_021713176.1	0	GIGYF family protein CG11148 [Aedes aegypti]
aae-miR-252-3p	XM_021857488.1	-29.7	0.645087	-45.87	296	-	-	K18730|1|0.0e+00|3593.9|aag:23687627|PERQ amino acid-rich with GYF domain-containing protein!K04650|3|4.7e-69|268.9|aga:AgaP_AGAP004734|nuclear receptor co-repressor 1	XP_021713176.1	0	GIGYF family protein CG11148 [Aedes aegypti]
aae-miR-252-3p	XM_021857495.1	-31.5	0.584752	-48.33	315	-	-	K10586|1|0.0e+00|9713.6|aag:5576283|baculoviral IAP repeat-containing protein 6 (apollon) [EC:2.3.2.23]	XP_021713187.1	0	baculoviral IAP repeat-containing protein 6 isoform X1 [Aedes aegypti]
aae-miR-252-3p	XM_021857496.1	-31.5	0.58064	-48.33	315	-	-	K10586|1|0.0e+00|9713.6|aag:5576283|baculoviral IAP repeat-containing protein 6 (apollon) [EC:2.3.2.23]	XP_021713187.1	0	baculoviral IAP repeat-containing protein 6 isoform X1 [Aedes aegypti]
aae-miR-252-3p	XM_021857497.1	-31.5	0.580153	-48.33	315	-	-	K10586|1|0.0e+00|9713.6|aag:5576283|baculoviral IAP repeat-containing protein 6 (apollon) [EC:2.3.2.23]	XP_021713187.1	0	baculoviral IAP repeat-containing protein 6 isoform X1 [Aedes aegypti]
aae-miR-252-3p	XM_021857498.1	-31.5	0.58066	-48.33	315	-	-	K10586|1|0.0e+00|9709.3|aag:5576283|baculoviral IAP repeat-containing protein 6 (apollon) [EC:2.3.2.23]	XP_021713190.1	0	baculoviral IAP repeat-containing protein 6 isoform X2 [Aedes aegypti]
aae-miR-252-3p	XM_021857500.1	-31.5	0.580471	-48.33	315	-	GO:0004842,GO:0004842,GO:0004842,GO:0006915,GO:0032465,GO:0006915,GO:0032465,GO:0006915,GO:0032465,	K10586|1|0.0e+00|7877.7|cqu:CpipJ_CPIJ002689|baculoviral IAP repeat-containing protein 6 (apollon) [EC:2.3.2.23]	XP_021713192.1	0	baculoviral IAP repeat-containing protein 6 isoform X3 [Aedes aegypti]
aae-miR-252-3p	XM_021857693.1	-29.6	0.426842	-45	307	-	-	K20649|1|0.0e+00|2686.8|aag:5567597|Rho GTPase-activating protein 39	XP_021713385.1	0	hornerin isoform X1 [Aedes aegypti]
aae-miR-252-3p	XM_021857694.1	-29.6	0.426631	-45	307	-	-	K20649|1|0.0e+00|2680.6|aag:5567597|Rho GTPase-activating protein 39	XP_021713386.1	0	hornerin isoform X2 [Aedes aegypti]
aae-miR-252-3p	XM_021857695.1	-29.6	0.421107	-45	307	-	-	K20649|1|0.0e+00|2615.5|aag:5567597|Rho GTPase-activating protein 39	XP_021713387.1	0	hornerin isoform X3 [Aedes aegypti]
aae-miR-252-3p	XM_021857696.1	-29.6	0.406363	-45	307	-	-	K20649|1|0.0e+00|2119.0|aag:5567597|Rho GTPase-activating protein 39	XP_021713388.1	0	hornerin isoform X4 [Aedes aegypti]
aae-miR-932-5p	XM_001647890.2	-27.4	0.310156	-25.47	171	-	GO:0003824,GO:0003824,GO:0003824,GO:0006596,GO:0006596,GO:0006596,	K01581|1|3.8e-173|612.1|cqu:CpipJ_CPIJ009094|ornithine decarboxylase [EC:4.1.1.17]	XP_001647940.2	4.7e-258	ornithine decarboxylase 1 [Aedes aegypti]
aae-miR-932-5p	XM_001648306.2	-29.8	0.218748	-27.14	172	-	GO:0003723,GO:0003723,	K14787|1|0.0e+00|1702.2|aag:5564074|multiple RNA-binding domain-containing protein 1	XP_001648356.2	0	probable RNA-binding protein 19 [Aedes aegypti]
aae-miR-932-5p	XM_001648686.2	-29.8	0.278167	-25.03	166	-	GO:0005524,GO:0008017,GO:0003777,GO:0007018,	K10395|1|1.8e-69|268.9|tca:656086|kinesin family member 4/21/27	XP_001648736.2	0	kinesin-like protein KIN-14Q [Aedes aegypti]
aae-miR-932-5p	XM_001648785.2	-27.6	0.442302	-43.95	319	-	-	K18726|1|5.2e-257|891.3|aag:5564504|FAS-associated factor 2	XP_001648835.1	4.1e-256	FAS-associated factor 2 [Aedes aegypti]
aae-miR-932-5p	XM_001648953.2	-29.1	0.313061	-27.3	173	-	GO:0015929,GO:0015929,GO:0015929,GO:0015929,GO:0015929,GO:0005975,GO:0005975,GO:0005975,GO:0005975,GO:0005975,	K14459|1|0.0e+00|1398.6|aag:5564630|hexosaminidase [EC:3.2.1.52]	XP_001649003.1	0	hexosaminidase D [Aedes aegypti]
aae-miR-932-5p	XM_001649669.2	-30.8	0.123792	-28.62	171	-	-	K16770|1|6.0e-21|107.1|lak:106173545|centriolin!K17550|2|1.1e-17|96.3|mde:101901707|protein phosphatase 1 regulatory subunit 7	XP_001649719.1	0	dynein regulatory complex subunit 3 [Aedes aegypti]
aae-miR-932-5p	XM_001649738.2	-27.3	0.410885	-25.27	162	-	GO:0003824,GO:0003824,GO:0003824,GO:0003824,GO:0003824,GO:0005975,GO:0005975,GO:0005975,GO:0005975,GO:0005975,	K01187|1|1.8e-287|992.3|cqu:CpipJ_CPIJ018570|alpha-glucosidase [EC:3.2.1.20]	XP_001649788.1	0	maltase A3 [Aedes aegypti]
aae-miR-932-5p	XM_001651213.2	-28.3	0.299594	-25.2	172	-	GO:0016021,GO:0016021,GO:0016021,GO:0016021,GO:0016021,	-	XP_001651263.1	1.5e-294	protein-cysteine N-palmitoyltransferase Rasp isoform X1 [Aedes aegypti]
aae-miR-932-5p	XM_001651697.2	-28.4	0.511327	-25.01	159	-	-	K18626|1|1.3e-23|116.7|amex:103030856|trichohyalin!K20283|4|2.5e-22|112.5|acyg:106045502|golgin subfamily A member 4	XP_001651747.1	0	cilia- and flagella-associated protein 57 [Aedes aegypti]
aae-miR-932-5p	XM_001651898.2	-27.3	0.343934	-26.2	157	-	GO:0016301,GO:0000287,GO:0004749,GO:0000287,GO:0004749,GO:0016301,GO:0000287,GO:0004749,GO:0000287,GO:0004749,GO:0016301,GO:0000287,GO:0004749,GO:0009116,GO:0009165,GO:0009116,GO:0009165,GO:0009116,GO:0009165,GO:0009116,GO:0009165,GO:0009116,GO:0009165,	K00948|1|2.3e-75|287.3|xtr:496485|ribose-phosphate pyrophosphokinase [EC:2.7.6.1]	XP_021699375.1	8.7e-210	phosphoribosyl pyrophosphate synthase-associated protein 2 isoform X1 [Aedes aegypti]
aae-miR-932-5p	XM_001652990.2	-26.6	0.546239	-25.8	168	-	GO:0020037,GO:0005506,GO:0004497,GO:0016705,GO:0020037,GO:0005506,GO:0004497,GO:0016705,	K15003|1|2.3e-200|703.0|cqu:CpipJ_CPIJ014218|cytochrome P450 family 9 [EC:1.14.-.-]	XP_001653040.2	3.7e-311	cytochrome P450 9e2 [Aedes aegypti]
aae-miR-932-5p	XM_001653915.2	-28.1	0.492568	-45.88	309	-	GO:0016021,GO:0016021,GO:0016021,GO:0004252,GO:0004252,GO:0004252,	K02857|1|1.8e-183|647.5|aag:5572280|rhomboid-related protein 1/2/3 [EC:3.4.21.105]	XP_021698730.1	2.9e-183	protein rhomboid isoform X1 [Aedes aegypti]
aae-miR-932-5p	XM_001655197.2	-25.9	0.389748	-44.65	321	-	GO:0005524,GO:0003677,GO:0008094,GO:0005524,GO:0003677,GO:0008094,GO:0005524,GO:0003677,GO:0008094,GO:0005524,GO:0003677,GO:0008094,GO:0005524,GO:0003677,GO:0008094,GO:0005524,GO:0003677,GO:0008094,GO:0006281,GO:0006281,GO:0006281,GO:0006281,GO:0006281,GO:0006281,	K10870|1|9.6e-155|550.4|aag:5574670|RAD51-like protein 2	XP_001655247.1	7.6e-154	DNA repair protein RAD51 homolog 3 [Aedes aegypti]
aae-miR-932-5p	XM_001658044.2	-33.4	0.046626	-32.15	180	-	GO:0005634,GO:0005524,GO:0003677,GO:0003700,	K20214|1|1.1e-311|1072.8|aag:5568687|RUNX transcription factor Lozenge	XP_021703023.1	9.0e-311	protein lozenge isoform X1 [Aedes aegypti]
aae-miR-932-5p	XM_001658672.2	-29.6	0.126249	-26.02	174	-	GO:0004185,GO:0004185,GO:0004185,GO:0004185,GO:0004185,GO:0004185,	K09646|1|1.4e-263|912.5|aag:5569780|serine carboxypeptidase 1 [EC:3.4.16.-]	XP_001658722.1	1.1e-262	retinoid-inducible serine carboxypeptidase [Aedes aegypti]
aae-miR-932-5p	XM_001660097.3	-30.8	0.555144	-46.36	319	-	GO:0016021,GO:0005886,GO:0005509,GO:0004930,GO:0007166,GO:0007156,	K04600|1|0.0e+00|7073.8|aag:5572042|cadherin EGF LAG seven-pass G-type receptor 1	XP_001660147.3	0	protocadherin-like wing polarity protein stan isoform X1 [Aedes aegypti]
aae-miR-932-5p	XM_001661851.2	-26.9	0.715501	-25.94	162	-	GO:0005524,GO:0030983,GO:0005524,GO:0030983,GO:0005524,GO:0030983,GO:0005524,GO:0030983,GO:0006298,GO:0006298,GO:0006298,GO:0006298,	K08737|1|0.0e+00|2271.1|aag:5575374|DNA mismatch repair protein MSH6	XP_001661901.2	0	probable DNA mismatch repair protein Msh6 [Aedes aegypti]
aae-miR-932-5p	XM_001662561.2	-27.5	0.629299	-26.48	168	-	GO:0016020,GO:0031080,GO:0005623,GO:0005623,GO:0016020,GO:0031080,GO:0005623,GO:0005623,GO:0017056,GO:0017056,GO:0017056,GO:0017056,GO:0017056,GO:0017056,GO:0031081,GO:0006606,GO:0031081,GO:0006606,	K14300|1|0.0e+00|2352.8|aag:5576401|nuclear pore complex protein Nup133	XP_001662611.1	0	nuclear pore complex protein Nup133 [Aedes aegypti]
aae-miR-932-5p	XM_001663691.2	-29	0.2238	-25.06	180	-	GO:0005634,GO:0005634,GO:0005634,GO:0005634,GO:0005634,GO:0003700,GO:0003676,GO:0008270,GO:0003700,GO:0003676,GO:0008270,GO:0003700,GO:0003676,GO:0008270,GO:0003700,GO:0003676,GO:0008270,GO:0003700,GO:0003676,GO:0008270,	K09228|1|1.3e-48|198.7|mde:101900718|KRAB domain-containing zinc finger protein	XP_001663741.1	0	transcription factor grauzone [Aedes aegypti]
aae-miR-932-5p	XM_011495451.2	-30.5	0.357936	-26.29	171	-	-	K06095|1|0.0e+00|1785.8|aag:23687980|multiple PDZ domain protein	XP_011493753.2	0	patj homolog [Aedes aegypti]
aae-miR-932-5p	XM_021838220.1	-28	0.318347	-25.48	169	-	-	K10275|1|1.8e-13|82.0|cqu:CpipJ_CPIJ011367|F-box and leucine-rich repeat protein 9	XP_021693912.1	0	uncharacterized protein LOC5565934 [Aedes aegypti]
aae-miR-932-5p	XM_021838372.1	-25.4	0.37353	-25.69	160	-	-	K13443|1|4.0e-15|86.3|prap:110997471|Niemann-Pick C2 protein	XP_021694064.1	4e-89	epididymal secretory protein E1 [Aedes aegypti]
aae-miR-932-5p	XM_021838832.1	-29.7	0.581778	-28.13	162	-	-	K08864|1|0.0e+00|2152.9|aag:5564151|tousled-like kinase [EC:2.7.11.1]	XP_021694524.1	0	serine/threonine-protein kinase tousled-like 2 isoform X2 [Aedes aegypti]
aae-miR-932-5p	XM_021838837.1	-29.7	0.572436	-28.13	162	-	-	K08864|1|0.0e+00|2152.9|aag:5564151|tousled-like kinase [EC:2.7.11.1]	XP_021694524.1	0	serine/threonine-protein kinase tousled-like 2 isoform X2 [Aedes aegypti]
aae-miR-932-5p	XM_021839693.1	-26.6	0.210793	-25.8	168	-	GO:0020037,GO:0005506,GO:0004497,GO:0016705,GO:0020037,GO:0005506,GO:0004497,GO:0016705,	K15003|1|7.0e-70|268.1|cqu:CpipJ_CPIJ014218|cytochrome P450 family 9 [EC:1.14.-.-]	XP_021695385.1	1.7e-118	LOW QUALITY PROTEIN: cytochrome P450 9e2-like [Aedes aegypti]
aae-miR-932-5p	XM_021841330.1	-28.9	0.496469	-26.15	158	-	GO:0032589,GO:0032589,GO:0007606,GO:0050808,GO:0008039,GO:0050808,GO:0008039,GO:0050808,GO:0008039,GO:0007606,GO:0050808,GO:0008039,GO:0050808,GO:0008039,GO:0050808,GO:0008039,	K17341|1|3.7e-09|68.9|kmr:108236575|hemicentin	XP_021697022.1	4.4e-206	uncharacterized protein LOC5564718 isoform X1 [Aedes aegypti]
aae-miR-932-5p	XM_021841332.1	-28.9	0.495328	-26.15	158	-	GO:0032589,GO:0032589,GO:0007606,GO:0050808,GO:0008039,GO:0007606,GO:0050808,GO:0008039,	K17341|1|1.7e-09|70.1|kmr:108236575|hemicentin!K19511|2|1.1e-08|67.4|api:100168755|peroxidase [EC:1.11.1.7]	XP_021697024.1	3e-202	zwei Ig domain protein zig-8 isoform X2 [Aedes aegypti]
aae-miR-932-5p	XM_021842879.1	-33.4	0.043135	-26.07	167	-	-	-	XP_021698571.1	0	uncharacterized protein LOC110676140 [Aedes aegypti]
aae-miR-932-5p	XM_021843019.1	-26.9	0.799685	-25.74	180	-	-	K18488|1|7.9e-185|652.5|aag:5572304|homeobox protein DLX2	XP_021698711.1	2.1e-187	homeotic protein distal-less isoform X3 [Aedes aegypti]
aae-miR-932-5p	XM_021843020.1	-26.9	0.799098	-25.74	180	-	-	K18488|1|5.9e-180|636.3|aag:5572304|homeobox protein DLX2	XP_021698712.1	2.2e-184	homeotic protein distal-less isoform X4 [Aedes aegypti]
aae-miR-932-5p	XM_021843038.1	-28.1	0.559717	-45.88	309	-	GO:0016021,GO:0016021,GO:0005509,GO:0004252,GO:0005509,GO:0004252,	K02857|1|6.6e-249|865.1|aga:AgaP_AGAP005058|rhomboid-related protein 1/2/3 [EC:3.4.21.105]	XP_021698730.1	5.4e-285	protein rhomboid isoform X1 [Aedes aegypti]
aae-miR-932-5p	XM_021843344.1	-33.4	0.036649	-26.07	167	-	-	-	XP_021699036.1	0	uncharacterized protein LOC110676245 isoform X1 [Aedes aegypti]
aae-miR-932-5p	XM_021843345.1	-33.4	0.028512	-26.07	167	-	-	K00729|1|5.0e-07|60.5|smm:Smp_032780|dolichyl-phosphate beta-glucosyltransferase [EC:2.4.1.117]	XP_021699036.1	3.3e-226	uncharacterized protein LOC110676245 isoform X1 [Aedes aegypti]
aae-miR-932-5p	XM_021843683.1	-27.3	0.396079	-26.2	157	-	GO:0005737,GO:0002189,GO:0005737,GO:0002189,GO:0000287,GO:0004749,GO:0000287,GO:0004749,GO:0000287,GO:0004749,GO:0000287,GO:0004749,GO:0016301,GO:0000287,GO:0004749,GO:0006015,GO:0009116,GO:0009165,GO:0006164,GO:0009116,GO:0009165,GO:0006015,GO:0009116,GO:0009165,GO:0006164,GO:0009116,GO:0009165,GO:0009116,GO:0009165,	K00948|1|2.7e-75|287.3|xtr:496485|ribose-phosphate pyrophosphokinase [EC:2.7.6.1]	XP_021699375.1	8.8e-214	phosphoribosyl pyrophosphate synthase-associated protein 2 isoform X1 [Aedes aegypti]
aae-miR-932-5p	XM_021843697.1	-27.3	0.391432	-26.2	157	-	GO:0016301,GO:0000287,GO:0004749,GO:0000287,GO:0004749,GO:0016301,GO:0000287,GO:0004749,GO:0000287,GO:0004749,GO:0016301,GO:0000287,GO:0004749,GO:0009116,GO:0009165,GO:0009116,GO:0009165,GO:0009116,GO:0009165,GO:0009116,GO:0009165,GO:0009116,GO:0009165,	K00948|1|2.6e-75|287.3|xtr:496485|ribose-phosphate pyrophosphokinase [EC:2.7.6.1]	XP_021699375.1	2.6e-210	phosphoribosyl pyrophosphate synthase-associated protein 2 isoform X1 [Aedes aegypti]
aae-miR-932-5p	XM_021843704.1	-27.1	0.385815	-26.2	157	-	GO:0016301,GO:0000287,GO:0004749,GO:0000287,GO:0004749,GO:0016301,GO:0000287,GO:0004749,GO:0000287,GO:0004749,GO:0016301,GO:0000287,GO:0004749,GO:0009116,GO:0009165,GO:0009116,GO:0009165,GO:0009116,GO:0009165,GO:0009116,GO:0009165,GO:0009116,GO:0009165,	K00948|1|2.4e-75|287.3|xtr:496485|ribose-phosphate pyrophosphokinase [EC:2.7.6.1]	XP_021699375.1	9.1e-210	phosphoribosyl pyrophosphate synthase-associated protein 2 isoform X1 [Aedes aegypti]
aae-miR-932-5p	XM_021844223.1	-30.8	0.556992	-46.36	319	-	GO:0016021,GO:0005886,GO:0005509,GO:0004930,GO:0007166,GO:0007156,	K04600|1|0.0e+00|7052.2|aag:5572042|cadherin EGF LAG seven-pass G-type receptor 1	XP_021699915.1	0	protocadherin-like wing polarity protein stan isoform X2 [Aedes aegypti]
aae-miR-932-5p	XM_021844224.1	-30.8	0.553113	-46.36	319	-	GO:0016021,GO:0005886,GO:0005509,GO:0004930,GO:0007166,GO:0007156,	K04600|1|0.0e+00|7073.8|aag:5572042|cadherin EGF LAG seven-pass G-type receptor 1	XP_001660147.3	0	protocadherin-like wing polarity protein stan isoform X1 [Aedes aegypti]
aae-miR-932-5p	XM_021844225.1	-30.8	0.555058	-46.36	319	-	GO:0016021,GO:0005886,GO:0005509,GO:0004930,GO:0007166,GO:0007156,	K04600|1|0.0e+00|7067.2|aag:5572042|cadherin EGF LAG seven-pass G-type receptor 1	XP_021699917.1	0	protocadherin-like wing polarity protein stan isoform X3 [Aedes aegypti]
aae-miR-932-5p	XM_021844227.1	-30.8	0.161013	-25.25	165	-	GO:0016021,GO:0005886,GO:0005509,GO:0004930,GO:0007166,GO:0007156,	K04600|1|0.0e+00|1312.0|aag:5572042|cadherin EGF LAG seven-pass G-type receptor 1	XP_021699919.1	0	protocadherin-like wing polarity protein stan isoform X5 [Aedes aegypti]
aae-miR-932-5p	XM_021844228.1	-30.8	0.154848	-25.25	165	-	-	K04600|1|0.0e+00|1252.7|aag:5572042|cadherin EGF LAG seven-pass G-type receptor 1	XP_021699920.1	0	protocadherin-like wing polarity protein stan isoform X6 [Aedes aegypti]
aae-miR-932-5p	XM_021844507.1	-27.2	0.461578	-27.53	172	-	-	K00106|1|6.7e-38|163.3|pxy:105394925|xanthine dehydrogenase/oxidase [EC:1.17.1.4 1.17.3.2]!K17341|2|3.2e-32|144.4|myi:110461561|hemicentin!K15144|5|2.0e-26|125.2|dya:Dyak_GE22978|mediator of RNA polymerase II transcription subunit 1	XP_021700199.1	1.5e-281	lachesin isoform X1 [Aedes aegypti]
aae-miR-932-5p	XM_021844508.1	-27.2	0.601371	-27.53	172	-	-	K00106|1|9.6e-38|163.3|pxy:105394925|xanthine dehydrogenase/oxidase [EC:1.17.1.4 1.17.3.2]!K17341|2|4.6e-32|144.4|myi:110461561|hemicentin!K15144|5|2.9e-26|125.2|dya:Dyak_GE22978|mediator of RNA polymerase II transcription subunit 1	XP_021700199.1	8.1e-281	lachesin isoform X1 [Aedes aegypti]
aae-miR-932-5p	XM_021844509.1	-27.2	0.599643	-27.53	172	-	-	K00106|1|9.5e-38|163.3|pxy:105394925|xanthine dehydrogenase/oxidase [EC:1.17.1.4 1.17.3.2]!K17341|2|4.6e-32|144.4|myi:110461561|hemicentin!K15144|5|2.9e-26|125.2|dya:Dyak_GE22978|mediator of RNA polymerase II transcription subunit 1	XP_021700199.1	8.1e-281	lachesin isoform X1 [Aedes aegypti]
aae-miR-932-5p	XM_021844510.1	-27.2	0.608681	-27.53	172	-	-	K00106|1|9.7e-38|163.3|pxy:105394925|xanthine dehydrogenase/oxidase [EC:1.17.1.4 1.17.3.2]!K17341|2|4.7e-32|144.4|myi:110461561|hemicentin!K15144|5|2.9e-26|125.2|dya:Dyak_GE22978|mediator of RNA polymerase II transcription subunit 1	XP_021700199.1	8.2e-281	lachesin isoform X1 [Aedes aegypti]
aae-miR-932-5p	XM_021844511.1	-27.2	0.527544	-27.53	172	-	-	K00106|1|7.9e-38|163.3|pxy:105394925|xanthine dehydrogenase/oxidase [EC:1.17.1.4 1.17.3.2]!K17341|2|3.8e-32|144.4|myi:110461561|hemicentin!K15144|5|2.4e-26|125.2|dya:Dyak_GE22978|mediator of RNA polymerase II transcription subunit 1	XP_021700199.1	6.7e-281	lachesin isoform X1 [Aedes aegypti]
aae-miR-932-5p	XM_021844512.1	-27.2	0.463971	-27.53	172	-	-	K00106|1|6.7e-38|163.3|pxy:105394925|xanthine dehydrogenase/oxidase [EC:1.17.1.4 1.17.3.2]!K17341|2|3.2e-32|144.4|myi:110461561|hemicentin!K15144|5|2.0e-26|125.2|dya:Dyak_GE22978|mediator of RNA polymerase II transcription subunit 1	XP_021700199.1	5.7e-281	lachesin isoform X1 [Aedes aegypti]
aae-miR-932-5p	XM_021844568.1	-33.4	0.065659	-26.07	167	-	GO:0005634,GO:0003676,GO:0008270,GO:0003676,	K09228|1|4.1e-42|177.9|bpec:110156392|KRAB domain-containing zinc finger protein	XP_021700260.1	0	zinc finger protein 214 [Aedes aegypti]
aae-miR-932-5p	XM_021844905.1	-29.4	0.308913	-45.78	319	-	GO:0016021,GO:0016021,GO:0016021,GO:0016021,	-	XP_021700597.1	0	uncharacterized protein LOC5574103 [Aedes aegypti]
aae-miR-932-5p	XM_021845365.1	-28.3	0.685493	-26.22	172	-	GO:0003723,GO:0003723,GO:0035278,GO:0035278,	K18412|1|0.0e+00|1808.1|cqu:CpipJ_CPIJ011735|trinucleotide repeat-containing gene 6 protein	XP_021701057.1	0	protein Gawky isoform X1 [Aedes aegypti]
aae-miR-932-5p	XM_021845366.1	-28.3	0.680993	-26.22	172	-	GO:0003723,GO:0003723,GO:0035278,GO:0035278,	K18412|1|0.0e+00|1808.1|cqu:CpipJ_CPIJ011735|trinucleotide repeat-containing gene 6 protein	XP_021701057.1	0	protein Gawky isoform X1 [Aedes aegypti]
aae-miR-932-5p	XM_021845367.1	-28.3	0.685092	-26.22	172	-	GO:0003723,GO:0003723,GO:0035278,GO:0035278,	K18412|1|0.0e+00|1803.9|cqu:CpipJ_CPIJ011735|trinucleotide repeat-containing gene 6 protein	XP_021701059.1	0	protein Gawky isoform X2 [Aedes aegypti]
aae-miR-932-5p	XM_021845368.1	-28.3	0.680585	-26.22	172	-	GO:0003723,GO:0003723,GO:0035278,GO:0035278,	K18412|1|0.0e+00|1803.9|cqu:CpipJ_CPIJ011735|trinucleotide repeat-containing gene 6 protein	XP_021701059.1	0	protein Gawky isoform X2 [Aedes aegypti]
aae-miR-932-5p	XM_021845369.1	-28.3	0.599254	-26.22	172	-	GO:0003723,GO:0003723,GO:0035278,GO:0035278,	K18412|1|0.0e+00|1614.7|cqu:CpipJ_CPIJ011735|trinucleotide repeat-containing gene 6 protein	XP_021701057.1	0	protein Gawky isoform X1 [Aedes aegypti]
aae-miR-932-5p	XM_021847331.1	-33.4	0.04792	-32.15	180	-	GO:0005634,GO:0005524,GO:0003677,GO:0003700,	K20214|1|1.2e-311|1072.8|aag:5568687|RUNX transcription factor Lozenge	XP_021703023.1	9.2e-311	protein lozenge isoform X1 [Aedes aegypti]
aae-miR-932-5p	XM_021847344.1	-33.4	0.047732	-32.15	180	-	GO:0005634,GO:0005524,GO:0003677,GO:0003700,	K20214|1|3.1e-308|1061.6|aag:5568687|RUNX transcription factor Lozenge	XP_021703036.1	0	protein lozenge isoform X2 [Aedes aegypti]
aae-miR-932-5p	XM_021848174.1	-28.6	0.370925	-25.99	171	-	-	-	XP_021703866.1	0	striatin-interacting protein 1 homolog isoform X1 [Aedes aegypti]
aae-miR-932-5p	XM_021848175.1	-28.6	0.370257	-25.99	171	-	-	-	XP_021703867.1	0	striatin-interacting protein 1 homolog isoform X2 [Aedes aegypti]
aae-miR-932-5p	XM_021848176.1	-28.6	0.367241	-25.99	171	-	-	-	XP_021703868.1	0	striatin-interacting protein 1 homolog isoform X3 [Aedes aegypti]
aae-miR-932-5p	XM_021848271.1	-33.4	0.033181	-26.07	167	-	-	K00729|1|2.5e-07|61.6|smm:Smp_032780|dolichyl-phosphate beta-glucosyltransferase [EC:2.4.1.117]	XP_021698571.1	6.9e-225	uncharacterized protein LOC110676140 [Aedes aegypti]
aae-miR-932-5p	XM_021850022.1	-28.3	0.292214	-25.2	172	-	GO:0016021,GO:0016021,GO:0016021,GO:0016021,GO:0016021,	-	XP_021712599.1	2.1e-245	protein-cysteine N-palmitoyltransferase Rasp-like isoform X2 [Aedes aegypti]
aae-miR-932-5p	XM_021851231.1	-27.6	0.641909	-25.25	169	-	GO:0016021,	K10955|1|6.7e-23|114.4|xma:102223498|mucin-2	KXJ83578.1	0	hypothetical protein RP20_CCG005135 [Aedes albopictus]
aae-miR-932-5p	XM_021851619.1	-33.4	0.026899	-26.07	167	-	-	K03102|1|2.3e-09|68.2|dnx:107170618|squid	XP_021698571.1	8.6e-232	uncharacterized protein LOC110676140 [Aedes aegypti]
aae-miR-932-5p	XM_021851622.1	-33.4	0.037868	-26.07	167	-	GO:0003677,	-	XP_021707314.1	4.7e-150	uncharacterized protein LOC5574795 isoform X3 [Aedes aegypti]
aae-miR-932-5p	XM_021851623.1	-33.4	0.030162	-26.07	167	-	-	-	XP_021707311.1	6e-122	uncharacterized protein LOC5574795 isoform X1 [Aedes aegypti]
aae-miR-932-5p	XM_021851893.1	-29.1	0.297691	-27.3	173	-	GO:0015929,GO:0015929,GO:0015929,GO:0015929,GO:0015929,GO:0005975,GO:0005975,GO:0005975,GO:0005975,GO:0005975,	K14459|1|0.0e+00|1398.6|aag:5564630|hexosaminidase [EC:3.2.1.52]	XP_001649003.1	0	hexosaminidase D [Aedes aegypti]
aae-miR-932-5p	XM_021852483.1	-30.3	0.144248	-26.3	156	-	GO:0016021,GO:0005886,GO:0016021,GO:0005886,GO:0005230,GO:0004888,GO:0005230,GO:0004888,	K05397|1|9.5e-266|920.2|aag:5576018|histamine-gated chloride channel	XP_021708175.1	7.5e-265	glycine receptor subunit alpha-3 [Aedes aegypti]
aae-miR-932-5p	XM_021854860.1	-33.9	0.1488	-28.37	171	-	GO:0000124,GO:0000124,GO:0003712,GO:0003712,	K21245|1|0.0e+00|3785.3|aag:110679609|transcription factor SPT20 homolog	XP_021710552.1	0	polyhomeotic-proximal chromatin protein isoform X1 [Aedes aegypti]
aae-miR-932-5p	XM_021854863.1	-33.9	0.147137	-28.37	171	-	GO:0000124,GO:0000124,GO:0003712,GO:0003712,	K21245|1|0.0e+00|3785.3|aag:110679609|transcription factor SPT20 homolog	XP_021710552.1	0	polyhomeotic-proximal chromatin protein isoform X1 [Aedes aegypti]
aae-miR-932-5p	XM_021854864.1	-33.9	0.139939	-28.37	171	-	GO:0000124,GO:0000124,GO:0003712,GO:0003712,	K21245|1|0.0e+00|3785.3|aag:110679609|transcription factor SPT20 homolog	XP_021710552.1	0	polyhomeotic-proximal chromatin protein isoform X1 [Aedes aegypti]
aae-miR-932-5p	XM_021854867.1	-33.9	0.147673	-28.37	171	-	GO:0000124,GO:0000124,GO:0003712,GO:0003712,	K21245|1|0.0e+00|3731.0|aag:110679609|transcription factor SPT20 homolog	XP_021710559.1	0	AF4/FMR2 family member 4 isoform X2 [Aedes aegypti]
aae-miR-932-5p	XM_021856114.1	-28.9	0.661686	-25.83	169	-	GO:0008270,GO:0008270,	K11997|1|2.5e-108|399.1|egl:EGR_05209|tripartite motif-containing protein 2/3	XP_021711806.1	0	B-box type zinc finger protein ncl-1 [Aedes aegypti]
aae-miR-932-5p	XM_021856123.1	-28.9	0.660925	-25.83	169	-	GO:0008270,GO:0008270,	K11997|1|2.4e-108|399.1|egl:EGR_05209|tripartite motif-containing protein 2/3	XP_021711806.1	0	B-box type zinc finger protein ncl-1 [Aedes aegypti]
aae-miR-932-5p	XM_021856129.1	-28.9	0.661734	-25.83	169	-	GO:0008270,GO:0008270,	K11997|1|2.5e-108|399.1|egl:EGR_05209|tripartite motif-containing protein 2/3	XP_021711806.1	0	B-box type zinc finger protein ncl-1 [Aedes aegypti]
aae-miR-932-5p	XM_021856136.1	-28.9	0.658147	-25.83	169	-	GO:0008270,GO:0008270,	K11997|1|2.4e-108|399.1|egl:EGR_05209|tripartite motif-containing protein 2/3	XP_021711806.1	0	B-box type zinc finger protein ncl-1 [Aedes aegypti]
aae-miR-932-5p	XM_021856905.1	-28.3	0.299877	-25.2	172	-	GO:0016021,GO:0016021,GO:0016021,GO:0016021,GO:0016021,	-	XP_001651263.1	1.5e-294	protein-cysteine N-palmitoyltransferase Rasp isoform X1 [Aedes aegypti]
aae-miR-932-5p	XM_021856906.1	-28.3	0.249537	-25.2	172	-	GO:0016021,GO:0016021,GO:0016021,GO:0016021,GO:0016021,	-	XP_001651263.1	1.2e-294	protein-cysteine N-palmitoyltransferase Rasp isoform X1 [Aedes aegypti]
aae-miR-932-5p	XM_021856907.1	-28.3	0.292357	-25.2	172	-	GO:0016021,GO:0016021,GO:0016021,GO:0016021,GO:0016021,	-	XP_021712599.1	2.1e-245	protein-cysteine N-palmitoyltransferase Rasp-like isoform X2 [Aedes aegypti]
aae-miR-932-5p	XM_021857187.1	-33.4	0.013689	-32.15	180	-	GO:0005634,GO:0005634,GO:0005524,GO:0003677,GO:0003700,GO:0005524,GO:0003677,GO:0003700,	K20214|1|3.1e-92|342.8|aag:5568687|RUNX transcription factor Lozenge	XP_021712879.1	8.5e-100	protein lozenge-like [Aedes aegypti]
aae-miR-932-5p	XM_021857188.1	-33.4	0.009783	-32.15	180	-	GO:0005634,GO:0005634,GO:0005524,GO:0003677,GO:0003700,GO:0005524,GO:0003677,GO:0003700,	K20214|1|2.5e-92|342.8|aag:5568687|RUNX transcription factor Lozenge	XP_021712879.1	6.9e-100	protein lozenge-like [Aedes aegypti]
aae-miR-932-5p	XM_021857189.1	-33.4	0.017046	-32.15	180	-	GO:0005634,GO:0005634,GO:0005524,GO:0003677,GO:0003700,GO:0005524,GO:0003677,GO:0003700,	K20214|1|3.6e-92|342.8|aag:5568687|RUNX transcription factor Lozenge	XP_021712879.1	9.8e-100	protein lozenge-like [Aedes aegypti]
aae-miR-932-5p	XM_021857190.1	-33.4	0.009713	-32.15	180	-	GO:0005634,GO:0005634,GO:0005524,GO:0003677,GO:0003700,GO:0005524,GO:0003677,GO:0003700,	K20214|1|2.5e-92|342.8|aag:5568687|RUNX transcription factor Lozenge	XP_021712879.1	6.9e-100	protein lozenge-like [Aedes aegypti]
aae-miR-932-5p	XM_021857191.1	-33.4	0.01264	-32.15	180	-	GO:0005634,GO:0005634,GO:0005524,GO:0003677,GO:0003700,GO:0005524,GO:0003677,GO:0003700,	K20214|1|3.0e-92|342.8|aag:5568687|RUNX transcription factor Lozenge	XP_021712879.1	8.1e-100	protein lozenge-like [Aedes aegypti]
aae-miR-932-3p	XM_001652239.2	-28	0.317033	-46.32	338	-	GO:0030015,GO:0000932,GO:0030014,GO:0030014,GO:0030014,GO:0030014,GO:0030015,GO:0000932,GO:0030014,GO:0030014,GO:0004108,GO:0006402,GO:0017148,GO:0006402,GO:0006402,GO:0006402,GO:0006402,GO:0006402,GO:0017148,GO:0006402,GO:0006099,GO:0006402,	K12606|1|5.3e-167|592.0|aag:5568456|CCR4-NOT transcription complex subunit 9	XP_001652289.1	4.2e-166	CCR4-NOT transcription complex subunit 9 [Aedes aegypti]
aae-miR-932-3p	XM_001653036.2	-28.5	0.772222	-124.83	952	-	GO:0030054,GO:0016021,GO:0045211,GO:0030054,GO:0016021,GO:0045211,GO:0004970,GO:0004970,	K05210|1|0.0e+00|2127.1|aag:5570106|glutamate receptor ionotropic, NMDA 2B	XP_001653086.2	0	glutamate receptor ionotropic, NMDA 2B isoform X1 [Aedes aegypti]
aae-miR-932-3p	XM_001653289.2	-28.7	0.233039	-25.02	162	-	GO:0005737,GO:0005634,GO:0005737,GO:0005634,GO:0005737,GO:0005634,GO:0005737,GO:0005634,GO:0003677,GO:0003677,GO:0003677,GO:0003677,GO:0003677,GO:0030154,GO:0031047,GO:0051321,GO:0007275,GO:0060964,GO:0030154,GO:0031047,GO:0051321,GO:0007275,GO:0060964,GO:0030154,GO:0031047,GO:0051321,GO:0007275,GO:0060964,GO:0030154,GO:0031047,GO:0051321,GO:0007275,GO:0060964,GO:0060964,	K18411|1|1.0e-303|1046.2|aag:5570832|protein maelstrom	XP_001653339.1	7.9e-303	protein maelstrom homolog [Aedes aegypti]
aae-miR-932-3p	XM_001653290.2	-28.7	0.233039	-25.02	162	-	GO:0005737,GO:0005634,GO:0005737,GO:0005634,GO:0005737,GO:0005634,GO:0005737,GO:0005634,GO:0003677,GO:0003677,GO:0003677,GO:0003677,GO:0003677,GO:0030154,GO:0031047,GO:0051321,GO:0007275,GO:0060964,GO:0030154,GO:0031047,GO:0051321,GO:0007275,GO:0060964,GO:0030154,GO:0031047,GO:0051321,GO:0007275,GO:0060964,GO:0030154,GO:0031047,GO:0051321,GO:0007275,GO:0060964,GO:0060964,	K18411|1|1.0e-303|1046.2|aag:5570832|protein maelstrom	XP_001653339.1	7.9e-303	protein maelstrom homolog [Aedes aegypti]
aae-miR-932-3p	XM_001656449.2	-29.7	0.252271	-26.46	158	-	GO:0000184,GO:0000184,GO:0000184,GO:0000184,GO:0000184,GO:0000184,GO:0000184,	K18734|1|0.0e+00|1869.7|aag:5577419|protein SMG8	XP_001656499.1	0	protein SMG8 [Aedes aegypti]
aae-miR-932-3p	XM_001658105.2	-32.3	0.081333	-29.09	174	-	GO:0002161,GO:0005524,GO:0004823,GO:0005524,GO:0004823,GO:0002161,GO:0005524,GO:0004823,GO:0006429,GO:0006429,GO:0006429,	K01869|1|0.0e+00|1838.5|aag:5568790|leucyl-tRNA synthetase [EC:6.1.1.4]	XP_021705623.1	0	probable leucine--tRNA ligase, mitochondrial isoform X1 [Aedes aegypti]
aae-miR-932-3p	XM_001659467.2	-26.8	0.697951	-26.59	159	-	-	K16719|1|0.0e+00|2035.0|aag:5571076|regulatory NSL complex subunit 3	XP_001659517.1	0	KAT8 regulatory NSL complex subunit 3 [Aedes aegypti]
aae-miR-932-3p	XM_001661691.3	-31.6	0.068001	-27.95	170	-	GO:0016021,GO:0005886,GO:0016021,GO:0005886,GO:0050909,GO:0007165,GO:0050909,GO:0007165,	K08471|1|2.8e-290|1001.5|aag:5575007|gustatory receptor	NP_001345053.1	2.2e-289	gustatory receptor 14 [Aedes aegypti]
aae-miR-932-3p	XM_001662104.2	-27.8	0.490483	-47.76	324	-	-	-	XP_001662154.1	0	muskelin isoform X3 [Aedes aegypti]
aae-miR-932-3p	XM_001662351.2	-26.8	0.509929	-25.64	161	-	GO:0016021,GO:0016021,GO:0016021,GO:0016021,GO:0016021,GO:0005506,GO:0016491,GO:0005506,GO:0016491,GO:0005506,GO:0016491,GO:0005506,GO:0016491,GO:0005506,GO:0016491,GO:0008610,GO:0008610,GO:0008610,GO:0008610,GO:0008610,	K22282|1|7.1e-218|761.1|aag:5576071|fatty acid hydroxylase domain-containing protein 2	XP_019530088.1	1.6e-203	PREDICTED: fatty acid hydroxylase domain-containing protein 2-like [Aedes albopictus]
aae-miR-932-3p	XM_001662727.2	-28.1	0.245645	-26.53	158	-	GO:0031012,GO:0031012,GO:0008061,GO:0005201,GO:0008061,GO:0005201,GO:0006030,GO:0006030,	K16669|1|8.7e-43|179.1|myi:110463554|protocadherin Fat 4	XP_016932870.1	3e-45	PREDICTED: mucin-5AC [Drosophila suzukii]
aae-miR-932-3p	XM_021837710.1	-28.5	0.722913	-124.83	952	-	GO:0030054,GO:0016021,GO:0045211,GO:0030054,GO:0016021,GO:0045211,GO:0004970,GO:0004970,	K05210|1|0.0e+00|1876.7|aag:5570106|glutamate receptor ionotropic, NMDA 2B	XP_001653086.2	0	glutamate receptor ionotropic, NMDA 2B isoform X1 [Aedes aegypti]
aae-miR-932-3p	XM_021840057.1	-29.5	0.386218	-26.86	169	-	GO:0003676,GO:0003676,GO:0003676,GO:0003676,	K22402|1|1.0e-08|67.4|lcm:102347777|GDNF-inducible zinc finger protein 1	XP_021695746.1	0	uncharacterized protein LOC5574257 [Aedes aegypti]
aae-miR-932-3p	XM_021840066.1	-29.5	0.40825	-26.86	169	-	GO:0003676,GO:0003676,GO:0003676,GO:0003676,	K22402|1|1.1e-08|67.4|lcm:102347777|GDNF-inducible zinc finger protein 1	XP_021695746.1	0	uncharacterized protein LOC5574257 [Aedes aegypti]
aae-miR-932-3p	XM_021842754.1	-29.9	0.369874	-25.8	170	-	GO:0016021,	K19949|1|0.0e+00|2828.9|aag:110676122|otoferlin	XP_021698446.1	0	fer-1-like protein 6 [Aedes aegypti]
aae-miR-932-3p	XM_021843229.1	-27	0.796178	-44.21	316	-	-	K18432|1|0.0e+00|2364.7|aag:5573710|RNA helicase armi [EC:3.6.4.13]	XP_021698921.1	0	probable RNA helicase armi [Aedes aegypti]
aae-miR-932-3p	XM_021843231.1	-27	0.783089	-44.21	316	-	-	K18432|1|0.0e+00|2364.7|aag:5573710|RNA helicase armi [EC:3.6.4.13]	XP_021698921.1	0	probable RNA helicase armi [Aedes aegypti]
aae-miR-932-3p	XM_021843416.1	-27.8	0.493524	-47.76	324	-	-	-	XP_021699108.1	0	muskelin isoform X1 [Aedes aegypti]
aae-miR-932-3p	XM_021843417.1	-27.8	0.492796	-47.76	324	-	-	-	XP_021699109.1	0	muskelin isoform X2 [Aedes aegypti]
aae-miR-932-3p	XM_021844618.1	-27.6	0.550883	-26.05	166	-	-	K15198|1|0.0e+00|1687.9|aag:110680910|transcription factor TFIIIB component B''	XP_021700310.1	0	transcription factor TFIIIB component B'' homolog isoform X1 [Aedes aegypti]
aae-miR-932-3p	XM_021844619.1	-27.6	0.468707	-26.05	166	-	-	K15198|1|0.0e+00|1510.0|aag:110680910|transcription factor TFIIIB component B''	XP_021700310.1	0	transcription factor TFIIIB component B'' homolog isoform X1 [Aedes aegypti]
aae-miR-932-3p	XM_021845097.1	-32.6	0.131938	-29.53	179	-	GO:0005524,GO:0004692,GO:0005524,GO:0004692,	K07376|1|0.0e+00|2134.0|aag:5569682|cGMP-dependent protein kinase 1 [EC:2.7.11.12]	XP_021700789.1	0	cGMP-dependent protein kinase, isozyme 2 forms cD5/T2 isoform X1 [Aedes aegypti]
aae-miR-932-3p	XM_021845098.1	-32.6	0.103804	-29.53	179	-	GO:0005524,GO:0030553,GO:0004692,GO:0005524,GO:0004692,	K07376|1|4.9e-310|1068.1|mde:101900584|cGMP-dependent protein kinase 1 [EC:2.7.11.12]	XP_021700790.1	0	cGMP-dependent protein kinase, isozyme 2 forms cD4/T1/T3A/T3B isoform X2 [Aedes aegypti]
aae-miR-932-3p	XM_021846732.1	-31	0.099922	-27.98	175	-	GO:0016021,GO:0016021,GO:0016758,GO:0016758,	K00699|1|0.0e+00|1104.0|aag:5572436|glucuronosyltransferase [EC:2.4.1.17]	XP_021702424.1	0	UDP-glucuronosyltransferase 2C1 isoform X1 [Aedes aegypti]
aae-miR-932-3p	XM_021846733.1	-31	0.096302	-27.98	175	-	GO:0016021,GO:0016021,GO:0016758,GO:0016758,	K00699|1|0.0e+00|1104.0|aag:5572436|glucuronosyltransferase [EC:2.4.1.17]	XP_021702424.1	0	UDP-glucuronosyltransferase 2C1 isoform X1 [Aedes aegypti]
aae-miR-932-3p	XM_021846734.1	-31	0.103081	-27.98	175	-	GO:0016021,GO:0016021,GO:0016758,GO:0016758,	K00699|1|0.0e+00|1102.0|aag:5572436|glucuronosyltransferase [EC:2.4.1.17]	XP_021702424.1	0	UDP-glucuronosyltransferase 2C1 isoform X1 [Aedes aegypti]
aae-miR-932-3p	XM_021846735.1	-31	0.082517	-27.98	175	-	GO:0016021,GO:0016021,GO:0016758,GO:0016758,	K00699|1|0.0e+00|1102.0|aag:5572436|glucuronosyltransferase [EC:2.4.1.17]	XP_021702424.1	0	UDP-glucuronosyltransferase 2C1 isoform X1 [Aedes aegypti]
aae-miR-932-3p	XM_021846991.1	-29.8	0.186175	-27.77	170	-	-	-	XP_021702683.1	9.5e-250	uncharacterized protein LOC110676953 [Aedes aegypti]
aae-miR-932-3p	XM_021846992.1	-29.8	0.185569	-27.77	170	-	-	-	XP_021702683.1	9.5e-250	uncharacterized protein LOC110676953 [Aedes aegypti]
aae-miR-932-3p	XM_021848160.1	-31.4	0.113381	-26.59	171	-	GO:0000124,GO:0046695,GO:0005669,GO:0000124,GO:0046695,GO:0005669,GO:0006357,GO:0006367,GO:0006357,GO:0006367,	-	XP_021703852.1	0	uncharacterized protein LOC5569698 [Aedes aegypti]
aae-miR-932-3p	XM_021848237.1	-29.3	0.252938	-45.33	323	-	GO:0016021,GO:0016021,	-	XP_021703929.1	0	bromodomain-containing protein 4 [Aedes aegypti]
aae-miR-932-3p	XM_021849174.1	-30.1	0.061218	-25.24	173	-	-	K10955|1|1.6e-08|64.7|pdam:113681230|mucin-2	XP_021704866.1	1.8e-171	U4/U6.U5 tri-snRNP-associated protein 1-like [Aedes aegypti]
aae-miR-932-3p	XM_021849931.1	-32.3	0.082215	-29.09	174	-	GO:0002161,GO:0005524,GO:0004823,GO:0005524,GO:0004823,GO:0002161,GO:0005524,GO:0004823,GO:0006429,GO:0006429,GO:0006429,	K01869|1|0.0e+00|1838.5|aag:5568790|leucyl-tRNA synthetase [EC:6.1.1.4]	XP_021705623.1	0	probable leucine--tRNA ligase, mitochondrial isoform X1 [Aedes aegypti]
aae-miR-932-3p	XM_021850951.1	-28	0.315499	-46.32	338	-	GO:0030015,GO:0000932,GO:0030014,GO:0030014,GO:0030014,GO:0030014,GO:0030015,GO:0000932,GO:0030014,GO:0030014,GO:0004108,GO:0006402,GO:0017148,GO:0006402,GO:0006402,GO:0006402,GO:0006402,GO:0006402,GO:0017148,GO:0006402,GO:0006099,GO:0006402,	K12606|1|5.3e-167|592.0|aag:5568456|CCR4-NOT transcription complex subunit 9	XP_001652289.1	4.2e-166	CCR4-NOT transcription complex subunit 9 [Aedes aegypti]
aae-miR-932-3p	XM_021851189.1	-30.7	0.13931	-26.44	158	-	GO:0005874,GO:0005874,GO:0005524,GO:0008017,GO:0003777,GO:0005524,GO:0008017,GO:0003777,GO:0007018,GO:0007018,	K10405|1|0.0e+00|1416.7|aag:5573884|kinesin family member C1	XP_021706881.1	0	protein claret segregational [Aedes aegypti]
aae-miR-932-3p	XM_021851885.1	-30	0.264535	-29.83	175	-	GO:0016021,GO:0036038,GO:0016021,GO:0036038,GO:0060271,GO:0010826,GO:0060271,GO:0010826,	K19348|1|0.0e+00|2116.3|aag:5567526|meckelin	XP_021707577.1	0	meckelin [Aedes aegypti]
aae-miR-932-3p	XM_021852927.1	-31.4	0.406856	-48.62	328	-	GO:0016021,GO:0016021,	K17552|1|1.1e-07|65.1|mde:101895490|protein phosphatase 1 regulatory subunit 10	XP_021708619.1	0	protein pecanex isoform X1 [Aedes aegypti]
aae-miR-932-3p	XM_021852928.1	-31.4	0.386923	-48.62	328	-	GO:0016021,GO:0016021,	K17552|1|1.1e-07|65.1|mde:101895490|protein phosphatase 1 regulatory subunit 10	XP_021708619.1	0	protein pecanex isoform X1 [Aedes aegypti]
aae-miR-932-3p	XM_021854411.1	-31.1	0.295448	-28.55	162	-	GO:0043531,GO:0043531,	K02084|1|0.0e+00|2803.5|aag:5567237|apoptotic protease-activating factor	XP_021710103.1	0	uncharacterized protein LOC5567237 isoform X1 [Aedes aegypti]
aae-miR-932-3p	XM_021854412.1	-31.1	0.271525	-28.55	162	-	GO:0043531,GO:0043531,	K02084|1|0.0e+00|2803.5|aag:5567237|apoptotic protease-activating factor	XP_021710103.1	0	uncharacterized protein LOC5567237 isoform X1 [Aedes aegypti]
aae-miR-932-3p	XM_021854413.1	-31.1	0.272163	-28.55	162	-	GO:0043531,GO:0043531,	K02084|1|0.0e+00|2803.5|aag:5567237|apoptotic protease-activating factor	XP_021710103.1	0	uncharacterized protein LOC5567237 isoform X1 [Aedes aegypti]
aae-miR-932-3p	XM_021854414.1	-31.1	0.253943	-28.55	162	-	GO:0043531,GO:0043531,	K02084|1|0.0e+00|2803.5|aag:5567237|apoptotic protease-activating factor	XP_021710103.1	0	uncharacterized protein LOC5567237 isoform X1 [Aedes aegypti]
aae-miR-932-3p	XM_021854415.1	-31.1	0.184693	-28.55	162	-	GO:0043531,GO:0043531,	K02084|1|0.0e+00|1992.2|aag:5567237|apoptotic protease-activating factor	XP_021710107.1	0	uncharacterized protein LOC5567237 isoform X2 [Aedes aegypti]
aae-miR-932-3p	XM_021856456.1	-29.8	0.055326	-27.77	170	-	-	-	XP_021702683.1	1.1e-113	uncharacterized protein LOC110676953 [Aedes aegypti]
aae-miR-932-3p	XM_021856697.1	-27.6	0.52485	-26.05	166	-	-	K15198|1|0.0e+00|1688.3|aag:110680910|transcription factor TFIIIB component B''	XP_021712389.1	0	transcription factor TFIIIB component B'' homolog isoform X1 [Aedes aegypti]
aae-miR-932-3p	XM_021856698.1	-27.6	0.4701	-26.05	166	-	-	K15198|1|0.0e+00|1510.4|aag:110680910|transcription factor TFIIIB component B''	XP_021712389.1	0	transcription factor TFIIIB component B'' homolog isoform X1 [Aedes aegypti]
aae-miR-932-3p	XM_021857217.1	-27.6	0.552154	-26.05	166	-	-	K15198|1|0.0e+00|1564.3|aag:110680910|transcription factor TFIIIB component B''	XP_021712909.1	0	transcription factor TFIIIB component B'' homolog isoform X1 [Aedes aegypti]
aae-miR-932-3p	XM_021857218.1	-27.6	0.552385	-26.05	166	-	-	K15198|1|0.0e+00|1564.3|aag:110680910|transcription factor TFIIIB component B''	XP_021712909.1	0	transcription factor TFIIIB component B'' homolog isoform X1 [Aedes aegypti]
aae-miR-932-3p	XM_021857219.1	-27.6	0.46996	-26.05	166	-	-	K15198|1|0.0e+00|1386.3|aag:110680910|transcription factor TFIIIB component B''	XP_021712909.1	0	transcription factor TFIIIB component B'' homolog isoform X1 [Aedes aegypti]
aae-miR-932-3p	XM_021857313.1	-32.2	0.094647	-28.66	165	-	GO:0046872,	K15612|1|1.8e-36|159.1|bfo:BRAFLDRAFT_232718|rhombotin-2	XP_021713005.1	1.4e-176	uncharacterized protein LOC5579020 isoform X2 [Aedes aegypti]
aae-miR-932-3p	XM_021857320.1	-32.2	0.094538	-28.66	165	-	GO:0046872,	K15612|1|1.8e-36|159.1|bfo:BRAFLDRAFT_232718|rhombotin-2	XP_021713005.1	1.4e-176	uncharacterized protein LOC5579020 isoform X2 [Aedes aegypti]
aae-miR-932-3p	XM_021857327.1	-32.2	0.094099	-28.66	165	-	GO:0046872,GO:0046872,	K15612|1|2.5e-38|165.2|bfo:BRAFLDRAFT_232718|rhombotin-2	XP_021713019.1	1.1e-173	uncharacterized protein LOC5579020 isoform X3 [Aedes aegypti]
aae-miR-957	XM_001648603.2	-27.7	0.278292	-26.86	158	-	GO:0000502,GO:0000502,GO:0000502,GO:0000502,	K03029|1|4.0e-214|748.0|aag:5564317|26S proteasome regulatory subunit N10	XP_001648653.1	3.2e-213	26S proteasome non-ATPase regulatory subunit 4 [Aedes aegypti]
aae-miR-957	XM_001649379.2	-29	0.177208	-26.72	164	-	GO:0005737,GO:0000502,GO:0005737,GO:0005737,GO:0005737,GO:0005634,GO:0008540,GO:0005737,GO:0000502,GO:0005737,GO:0005737,GO:0005737,GO:0005524,GO:0036402,GO:0005524,GO:0036402,GO:0005524,GO:0008233,GO:0036402,GO:0005524,GO:0036402,GO:0005524,GO:0036402,GO:0005524,GO:0036402,GO:0005524,GO:0008233,GO:0036402,GO:0005524,GO:0008233,GO:0036402,GO:0030163,GO:0030163,GO:0030163,GO:0043161,GO:0030163,GO:…	K03066|1|2.8e-226|788.5|aag:5565085|26S proteasome regulatory subunit T6	XP_001649429.1	2.3e-225	26S proteasome regulatory subunit 8 [Aedes aegypti]
aae-miR-957	XM_001653558.2	-26.1	0.729483	-25.08	162	-	GO:0016021,GO:0016021,GO:0016747,GO:0016747,GO:0016747,	-	XP_001653608.2	2.9e-233	nose resistant to fluoxetine protein 6 [Aedes aegypti]
aae-miR-957	XM_001655566.2	-32.1	0.078592	-28.26	172	-	GO:0007165,GO:0007165,	K12878|1|0.0e+00|1384.0|aag:5580204|THO complex subunit 1	XP_001655616.2	0	THO complex subunit 1 [Aedes aegypti]
aae-miR-957	XM_001655803.2	-26.9	0.415843	-25.53	160	-	GO:0005737,GO:0000502,GO:0005737,GO:0005737,GO:0005737,GO:0005737,GO:0000502,GO:0005737,GO:0005737,GO:0005524,GO:0036402,GO:0005524,GO:0008233,GO:0036402,GO:0005524,GO:0036402,GO:0005524,GO:0036402,GO:0005524,GO:0036402,GO:0005524,GO:0008233,GO:0036402,GO:0005524,GO:0008233,GO:0036402,GO:0030163,GO:0030163,GO:0030163,GO:0030163,GO:0030163,GO:0030163,GO:0030163,	K03062|1|1.7e-250|869.0|aag:5575828|26S proteasome regulatory subunit T2	XP_001655853.1	1.4e-249	26S proteasome regulatory subunit 4 [Aedes aegypti]
aae-miR-957	XM_001655980.2	-27.7	0.261938	-27.89	158	-	GO:0004531,GO:0004531,	K01158|1|1.5e-215|752.7|aag:5576264|deoxyribonuclease II [EC:3.1.22.1]	XP_001656030.2	1.2e-214	plancitoxin-1 [Aedes aegypti]
aae-miR-957	XM_001656586.2	-27.7	0.335997	-26.7	167	-	GO:0005615,GO:0005615,GO:0004000,GO:0004000,GO:0006154,GO:0006154,	K19572|1|1.6e-289|998.8|aag:5577638|adenosine deaminase CECR1 [EC:3.5.4.4]	XP_001656636.2	1.2e-288	adenosine deaminase 2 [Aedes aegypti]
aae-miR-957	XM_001658079.2	-27.9	0.246569	-25.07	159	-	GO:0008168,	K15264|1|3.7e-60|236.5|cbr:CBG20899|25S rRNA (cytosine2278-C5)-methyltransferase [EC:2.1.1.311]!K00599|5|7.6e-53|212.2|pmac:106711630|methyltransferase-like protein 6 [EC:2.1.1.-]	XP_001658129.2	1.2e-206	methyltransferase-like protein isoform X1 [Aedes aegypti]
aae-miR-957	XM_001658095.2	-29.3	0.225316	-27.93	175	-	GO:0016021,GO:0016021,GO:0016021,GO:0016021,GO:0022857,GO:0022857,GO:0022857,GO:0022857,GO:0008643,GO:0008643,	K08145|1|2.2e-88|330.9|cqu:CpipJ_CPIJ008941|MFS transporter, SP family, solute carrier family 2 (facilitated glucose transporter), member 8	XP_001658145.2	4.2e-270	facilitated trehalose transporter Tret1 [Aedes aegypti]
aae-miR-957	XM_001659127.2	-29.5	0.337835	-28.4	161	-	GO:0016020,GO:0016020,GO:0005507,GO:0016715,GO:0005507,GO:0016715,GO:0005507,GO:0016715,GO:0005507,GO:0016715,GO:0006518,GO:0006518,	K00504|1|4.2e-217|759.2|aag:5570501|peptidylglycine monooxygenase [EC:1.14.17.3]	XP_001659177.2	3.3e-216	peptidylglycine alpha-hydroxylating monooxygenase [Aedes aegypti]
aae-miR-957	XM_001661782.2	-27.9	0.572671	-26.17	160	-	GO:0016021,GO:0016021,GO:0016021,GO:0016021,GO:0016021,GO:0022857,GO:0022857,GO:0022857,GO:0022857,GO:0022857,	K13871|1|0.0e+00|1606.7|aag:5575110|solute carrier family 7 (cationic amino acid transporter), member 14	XP_001661832.1	0	cationic amino acid transporter 3 isoform X1 [Aedes aegypti]
aae-miR-957	XM_001662482.2	-27.2	0.501599	-27.62	157	-	GO:0005634,GO:0005634,GO:0003676,GO:0008270,GO:0003676,GO:0008270,	K09228|1|3.0e-43|181.0|srx:107719023|KRAB domain-containing zinc finger protein	XP_001662532.2	0	zinc finger protein 431 [Aedes aegypti]
aae-miR-957	XM_001662763.2	-29.7	0.459194	-27.75	167	-	GO:0016021,GO:0016021,GO:0005524,GO:0042626,GO:0005524,GO:0042626,	K05643|1|0.0e+00|2369.0|cqu:CpipJ_CPIJ004980|ATP-binding cassette, subfamily A (ABC1), member 3	EAT35112.1	0	AAEL012702-PA [Aedes aegypti]
aae-miR-957	XM_001663665.2	-29.5	0.194463	-27.4	162	-	-	K13114|1|4.5e-240|834.7|aag:5578145|pinin	XP_001663715.2	3.6e-239	pinin [Aedes aegypti]
aae-miR-957	XM_011494770.2	-27.7	0.537766	-28.82	170	-	GO:0005890,GO:0005890,GO:0005890,GO:0005890,GO:0005890,GO:0005890,GO:0006813,GO:0006814,GO:0006813,GO:0006814,GO:0006813,GO:0006814,GO:0006813,GO:0006814,GO:0006813,GO:0006814,GO:0006813,GO:0006814,	K01540|1|1.3e-177|627.9|cqu:CpipJ_CPIJ007116|sodium/potassium-transporting ATPase subunit beta	XP_011493072.1	8.4e-200	sodium/potassium-transporting ATPase subunit beta-2 isoform X1 [Aedes aegypti]
aae-miR-957	XM_021837622.1	-26.7	0.674345	-26.37	148	-	GO:0005524,GO:0030295,GO:0004674,GO:0005524,GO:0030295,GO:0004674,GO:0030010,GO:0042593,GO:0001558,GO:0030010,GO:0042593,GO:0001558,	K07298|1|0.0e+00|1257.3|aag:5567293|serine/threonine-protein kinase 11 [EC:2.7.11.1]	XP_021693314.1	0	serine/threonine-protein kinase stk11 [Aedes aegypti]
aae-miR-957	XM_021839189.1	-28.4	0.161707	-27.42	163	-	-	K01053|1|1.4e-36|157.9|mpha:105830255|gluconolactonase [EC:3.1.1.17]!K01109|2|4.4e-22|109.8|tng:GSTEN00025943G001|inositol polyphosphate-4-phosphatase [EC:3.1.3.66]	EAT46661.1	1.9e-205	AAEL002176-PA, partial [Aedes aegypti]
aae-miR-957	XM_021841438.1	-28	0.545974	-25.5	154	-	GO:0003729,GO:0003729,GO:0007281,GO:0007281,	K13126|1|7.1e-07|60.8|rss:109440228|polyadenylate-binding protein!K13207|3|2.7e-06|58.9|obi:106880780|CUG-BP- and ETR3-like factor!K12741|4|4.6e-06|58.2|cin:100184318|heterogeneous nuclear ribonucleoprotein A1/A3	KXJ83612.1	2.1e-109	hypothetical protein RP20_CCG003839 [Aedes albopictus]
aae-miR-957	XM_021841440.1	-28	0.525147	-25.5	154	-	GO:0003729,GO:0003729,GO:0007281,GO:0007281,	K13126|1|6.7e-07|60.8|rss:109440228|polyadenylate-binding protein!K13207|3|2.6e-06|58.9|obi:106880780|CUG-BP- and ETR3-like factor!K12741|4|4.4e-06|58.2|cin:100184318|heterogeneous nuclear ribonucleoprotein A1/A3	KXJ83612.1	2e-109	hypothetical protein RP20_CCG003839 [Aedes albopictus]
aae-miR-957	XM_021841441.1	-28	0.497805	-25.5	154	-	GO:0003729,GO:0003729,GO:0007281,GO:0007281,	K13126|1|6.3e-07|60.8|rss:109440228|polyadenylate-binding protein!K13207|3|2.4e-06|58.9|obi:106880780|CUG-BP- and ETR3-like factor!K12741|4|4.1e-06|58.2|cin:100184318|heterogeneous nuclear ribonucleoprotein A1/A3	KXJ83612.1	1.8e-109	hypothetical protein RP20_CCG003839 [Aedes albopictus]
aae-miR-957	XM_021841445.1	-28	0.544383	-25.5	154	-	GO:0003729,GO:0003729,GO:0007281,GO:0007281,	K22611|1|1.4e-07|63.2|cel:CELE_B0035.12|squamous cell carcinoma antigen recognized by T-cells 3!K13195|2|7.1e-07|60.8|bfo:BRAFLDRAFT_71461|cold-inducible RNA-binding protein!K13126|3|9.2e-07|60.5|rss:109440228|polyadenylate-binding protein!K12741|4|2.7e-06|58.9|cin:100184318|heterogeneous nuclear ribonucleoprotein A1/A3	KXJ83612.1	7.1e-110	hypothetical protein RP20_CCG003839 [Aedes albopictus]
aae-miR-957	XM_021841446.1	-28	0.537839	-25.5	154	-	GO:0003729,GO:0003729,GO:0007281,GO:0007281,	K13207|1|2.6e-06|58.9|obi:106880780|CUG-BP- and ETR3-like factor	KXJ83612.1	1.8e-113	hypothetical protein RP20_CCG003839 [Aedes albopictus]
aae-miR-957	XM_021843140.1	-28.9	0.317712	-26.04	155	-	-	-	XP_021698832.1	1.8e-182	uncharacterized protein LOC110676202 isoform X1 [Aedes aegypti]
aae-miR-957	XM_021843141.1	-28.9	0.324129	-26.04	155	-	-	-	XP_021698833.1	5.3e-182	uncharacterized protein LOC110676202 isoform X2 [Aedes aegypti]
aae-miR-957	XM_021843142.1	-28.9	0.357552	-26.04	155	-	-	-	XP_021698834.1	1.7e-176	uncharacterized protein LOC110676202 isoform X3 [Aedes aegypti]
aae-miR-957	XM_021843963.1	-28.9	0.605697	-27.52	159	-	-	K06823|1|1.9e-28|133.3|sasa:106575613|collagen, type XVIII, alpha	XP_021699655.1	0	uncharacterized protein LOC5570873 isoform X1 [Aedes aegypti]
aae-miR-957	XM_021843964.1	-28.9	0.605113	-27.52	159	-	-	K06823|1|3.2e-28|132.5|sasa:106575613|collagen, type XVIII, alpha	XP_021699656.1	0	uncharacterized protein LOC5570873 isoform X2 [Aedes aegypti]
aae-miR-957	XM_021843965.1	-28.9	0.604527	-27.52	159	-	-	K06823|1|1.9e-28|133.3|sasa:106575613|collagen, type XVIII, alpha	XP_021699657.1	0	uncharacterized protein LOC5570873 isoform X3 [Aedes aegypti]
aae-miR-957	XM_021843966.1	-28.9	0.60407	-27.52	159	-	-	K06823|1|1.9e-28|133.3|sasa:106575613|collagen, type XVIII, alpha	XP_021699658.1	0	uncharacterized protein LOC5570873 isoform X4 [Aedes aegypti]
aae-miR-957	XM_021843967.1	-28.9	0.602894	-27.52	159	-	-	K06823|1|1.9e-28|133.3|sasa:106575613|collagen, type XVIII, alpha	XP_021699659.1	0	uncharacterized protein LOC5570873 isoform X5 [Aedes aegypti]
aae-miR-957	XM_021843968.1	-28.9	0.607575	-27.52	159	-	-	K06823|1|1.9e-28|133.3|sasa:106575613|collagen, type XVIII, alpha	XP_021699660.1	0	uncharacterized protein LOC5570873 isoform X6 [Aedes aegypti]
aae-miR-957	XM_021843970.1	-28.9	0.602305	-27.52	159	-	-	K06823|1|3.2e-28|132.5|sasa:106575613|collagen, type XVIII, alpha	XP_021699662.1	0	uncharacterized protein LOC5570873 isoform X7 [Aedes aegypti]
aae-miR-957	XM_021843971.1	-28.9	0.585641	-27.52	159	-	-	K06823|1|2.3e-28|132.9|sasa:106575613|collagen, type XVIII, alpha	XP_021699663.1	0	uncharacterized protein LOC5570873 isoform X8 [Aedes aegypti]
aae-miR-957	XM_021843972.1	-28.9	0.557448	-27.52	159	-	GO:0016021,	K01487|1|1.0e-14|87.4|cqu:CpipJ_CPIJ001079|guanine deaminase [EC:3.5.4.3]!K06233|2|1.1e-11|77.4|sko:102804529|low density lipoprotein-related protein 2	XP_021699664.1	0	uncharacterized protein LOC5570873 isoform X9 [Aedes aegypti]
aae-miR-957	XM_021845019.1	-29.3	0.226605	-27.93	175	-	GO:0016021,GO:0016021,GO:0016021,GO:0016021,GO:0022857,GO:0022857,GO:0022857,GO:0022857,GO:0008643,GO:0008643,	K08145|1|2.3e-88|330.9|cqu:CpipJ_CPIJ008941|MFS transporter, SP family, solute carrier family 2 (facilitated glucose transporter), member 8	XP_001658145.2	4.2e-270	facilitated trehalose transporter Tret1 [Aedes aegypti]
aae-miR-957	XM_021846148.1	-25.7	0.755361	-25.14	172	-	GO:0005829,GO:0000151,GO:0000151,GO:0000151,GO:0005829,GO:0000151,GO:0000151,GO:0000151,GO:0005524,GO:0061631,GO:0061630,GO:0031625,GO:0005524,GO:0016740,GO:0005524,GO:0061631,GO:0031625,GO:0005524,GO:0016740,GO:0005524,GO:0016740,GO:0005524,GO:0016740,GO:0005524,GO:0061631,GO:0061630,GO:0031625,GO:0005524,GO:0016740,GO:0005524,GO:0061631,GO:0061630,GO:0031625,GO:0005524,GO:0016740,GO:0005524,GO:…	K06689|1|2.4e-83|314.3|cfo:105248497|ubiquitin-conjugating enzyme E2 D [EC:2.3.2.23]	NP_731941.1	1.9e-82	effete, isoform A [Drosophila melanogaster]
aae-miR-957	XM_021848429.1	-27.4	0.387333	-25.76	156	-	GO:0016740,GO:0016740,GO:0017183,GO:0017183,GO:0017183,	K07561|1|4.4e-263|911.0|aag:5575478|2-(3-amino-3-carboxypropyl)histidine synthase [EC:2.5.1.108]	XP_021704121.1	3.5e-262	2-(3-amino-3-carboxypropyl)histidine synthase subunit 1 [Aedes aegypti]
aae-miR-957	XM_021849166.1	-28.1	0.774707	-27.45	160	-	-	K06061|1|0.0e+00|2948.7|aag:5564596|mastermind	XP_021704858.1	0	neurogenic protein mastermind isoform X1 [Aedes aegypti]
aae-miR-957	XM_021849167.1	-28.1	0.767302	-27.45	160	-	-	K06061|1|0.0e+00|2948.7|aag:5564596|mastermind	XP_021704858.1	0	neurogenic protein mastermind isoform X1 [Aedes aegypti]
aae-miR-957	XM_021849168.1	-28.1	0.766748	-27.45	160	-	-	K06061|1|0.0e+00|2948.7|aag:5564596|mastermind	XP_021704858.1	0	neurogenic protein mastermind isoform X1 [Aedes aegypti]
aae-miR-957	XM_021849169.1	-28.1	0.76599	-27.45	160	-	-	K06061|1|0.0e+00|2948.7|aag:5564596|mastermind	XP_021704858.1	0	neurogenic protein mastermind isoform X1 [Aedes aegypti]
aae-miR-957	XM_021849170.1	-28.1	0.761486	-27.45	160	-	-	K06061|1|0.0e+00|2948.7|aag:5564596|mastermind	XP_021704858.1	0	neurogenic protein mastermind isoform X1 [Aedes aegypti]
aae-miR-957	XM_021849171.1	-28.1	0.711068	-27.45	160	-	-	K06061|1|0.0e+00|2566.2|aag:5564596|mastermind	XP_021704863.1	0	neurogenic protein mastermind isoform X2 [Aedes aegypti]
aae-miR-957	XM_021849173.1	-28.1	0.716117	-27.45	160	-	-	K06061|1|0.0e+00|2566.2|aag:5564596|mastermind	XP_021704865.1	0	neurogenic protein mastermind isoform X3 [Aedes aegypti]
aae-miR-957	XM_021850612.1	-28.4	0.20547	-27.75	160	-	GO:0016021,GO:0016021,GO:0005549,GO:0005549,GO:0005549,	K01487|1|3.7e-23|113.6|cqu:CpipJ_CPIJ001079|guanine deaminase [EC:3.5.4.3]	EAT45172.1	2.7e-164	AAEL003525-PA [Aedes aegypti]
aae-miR-957	XM_021851003.1	-27.9	0.642775	-26.17	160	-	GO:0016021,GO:0016021,GO:0016021,GO:0016021,GO:0016021,GO:0022857,GO:0022857,GO:0022857,GO:0022857,GO:0022857,	K13871|1|0.0e+00|1606.7|aag:5575110|solute carrier family 7 (cationic amino acid transporter), member 14	XP_001661832.1	0	cationic amino acid transporter 3 isoform X1 [Aedes aegypti]
aae-miR-957	XM_021851004.1	-27.9	0.633999	-26.17	160	-	GO:0016021,GO:0016021,GO:0016021,GO:0016021,GO:0016021,GO:0022857,GO:0022857,GO:0022857,GO:0022857,GO:0022857,	K13871|1|0.0e+00|1475.3|aag:5575110|solute carrier family 7 (cationic amino acid transporter), member 14	XP_021706696.1	0	cationic amino acid transporter 3 isoform X2 [Aedes aegypti]
aae-miR-957	XM_021851005.1	-29.6	0.688281	-26.83	167	-	GO:0005634,GO:0005634,GO:0003676,GO:0046872,GO:0003676,GO:0003676,GO:0003676,	K19607|1|8.9e-39|168.3|sdu:111218014|X-linked retinitis pigmentosa GTPase regulator	XP_021706697.1	0	uncharacterized protein LOC5571908 [Aedes aegypti]
aae-miR-957	XM_021851006.1	-29.6	0.685752	-26.83	167	-	GO:0005634,GO:0005634,GO:0003676,GO:0046872,GO:0003676,GO:0003676,GO:0003676,	K19607|1|8.9e-39|168.3|sdu:111218014|X-linked retinitis pigmentosa GTPase regulator	XP_021706697.1	0	uncharacterized protein LOC5571908 [Aedes aegypti]
aae-miR-957	XM_021851007.1	-29.6	0.688425	-26.83	167	-	GO:0005634,GO:0005634,GO:0003676,GO:0046872,GO:0003676,GO:0003676,GO:0003676,	K19607|1|8.9e-39|168.3|sdu:111218014|X-linked retinitis pigmentosa GTPase regulator	XP_021706697.1	0	uncharacterized protein LOC5571908 [Aedes aegypti]
aae-miR-957	XM_021851008.1	-29.6	0.688173	-26.83	167	-	GO:0005634,GO:0005634,GO:0003676,GO:0046872,GO:0003676,GO:0003676,GO:0003676,	K19607|1|8.9e-39|168.3|sdu:111218014|X-linked retinitis pigmentosa GTPase regulator	XP_021706697.1	0	uncharacterized protein LOC5571908 [Aedes aegypti]
aae-miR-957	XM_021851328.1	-27.8	0.501504	-27.17	174	-	-	-	XP_021707020.1	5.5e-124	uncharacterized protein LOC110678439 [Aedes aegypti]
aae-miR-957	XM_021851329.1	-27.8	0.501916	-27.17	174	-	-	-	XP_021707020.1	5.5e-124	uncharacterized protein LOC110678439 [Aedes aegypti]
aae-miR-957	XM_021852200.1	-28	0.769312	-25.98	178	-	-	K08883|1|0.0e+00|2355.9|aag:5569287|tripartite motif-containing protein 33 [EC:2.3.2.27]	XP_021707892.1	0	transcription intermediary factor 1-alpha isoform X1 [Aedes aegypti]
aae-miR-957	XM_021852201.1	-28	0.767952	-25.98	178	-	-	K08883|1|0.0e+00|2330.8|aag:5569287|tripartite motif-containing protein 33 [EC:2.3.2.27]	XP_021707893.1	0	transcription intermediary factor 1-alpha isoform X2 [Aedes aegypti]
aae-miR-957	XM_021852202.1	-28	0.767794	-25.98	178	-	-	K08883|1|0.0e+00|2328.5|aag:5569287|tripartite motif-containing protein 33 [EC:2.3.2.27]	XP_021707894.1	0	transcription intermediary factor 1-alpha isoform X3 [Aedes aegypti]
aae-miR-957	XM_021852203.1	-28	0.763441	-25.98	178	-	-	K08883|1|0.0e+00|2180.2|aag:5569287|tripartite motif-containing protein 33 [EC:2.3.2.27]	XP_021707895.1	0	transcription intermediary factor 1-alpha isoform X4 [Aedes aegypti]
aae-miR-957	XM_021852204.1	-28	0.761988	-25.98	178	-	-	K08883|1|0.0e+00|2004.6|aag:5569287|tripartite motif-containing protein 33 [EC:2.3.2.27]	XP_021707896.1	0	E3 ubiquitin-protein ligase TRIM33 isoform X5 [Aedes aegypti]
aae-miR-957	XM_021853131.1	-28.3	0.236675	-27.61	168	-	GO:0005576,GO:0005576,GO:0005576,GO:0005576,GO:0005576,GO:0052689,GO:0052689,GO:0052689,GO:0052689,GO:0052689,GO:0006629,GO:0006629,GO:0006629,GO:0006629,GO:0006629,	K14073|1|2.5e-36|157.5|mdl:103575982|pancreatic triacylglycerol lipase [EC:3.1.1.3]!K14075|4|2.7e-35|154.1|crg:105331423|pancreatic lipase-related protein 2 [EC:3.1.1.3]	XP_021708823.1	3e-185	phospholipase A1-like [Aedes aegypti]
aae-miR-957	XM_021853766.1	-27.9	0.631673	-25.09	168	-	GO:0030424,GO:0043025,GO:0005886,GO:0030424,GO:0043025,GO:0005886,GO:0008046,GO:0008046,GO:0007156,GO:0050808,GO:0007156,GO:0050808,	K15144|1|1.4e-179|634.8|dya:Dyak_GE22978|mediator of RNA polymerase II transcription subunit 1!K08653|2|2.7e-178|630.6|dpo:Dpse_GA20149|membrane-bound transcription factor site-1 protease [EC:3.4.21.112]!K06775|3|1.9e-46|192.6|nvl:108557354|neuronal growth regulator 1!K17341|4|2.0e-24|119.4|obi:106871048|hemicentin	XP_021709458.1	0	roundabout homolog 1-like [Aedes aegypti]
aae-miR-957	XM_021853948.1	-30.1	0.41709	-29.12	161	-	GO:0005524,GO:0004713,	K08886|1|0.0e+00|2319.3|aag:5564812|activated CDC42 kinase 1 [EC:2.7.10.2 2.7.11.1]	XP_021709640.1	0	uncharacterized protein LOC5564812 isoform X2 [Aedes aegypti]
aae-miR-957	XM_021857531.1	-27.7	0.795445	-25.51	159	-	GO:0005576,GO:0016021,GO:0005576,GO:0016021,GO:0004867,GO:0004867,	K06826|1|1.5e-15|90.5|dre:322921|nidogen (entactin)	XP_021713221.1	0	uncharacterized protein LOC5577062 [Aedes aegypti]
aae-miR-957	XM_021857722.1	-27.9	0.517165	-26.8	162	-	-	K06233|1|9.8e-08|63.5|cmk:103176568|low density lipoprotein-related protein 2!K16669|2|2.2e-07|62.4|myi:110463554|protocadherin Fat 4!K06826|3|2.8e-07|62.0|pgc:109855851|nidogen (entactin)!K06252|4|3.1e-06|58.5|gja:107122469|tenascin	XP_021713414.1	0	prion-like-(Q/N-rich) domain-bearing protein 25 isoform X2 [Aedes aegypti]
aae-miR-285	XM_001648748.2	-33.8	0.020182	-32.04	177	-	GO:0005829,GO:0005739,GO:0005634,GO:0000151,GO:0005829,GO:0005739,GO:0005634,GO:0000151,GO:0046872,GO:0004842,GO:0046872,GO:0004842,	K04556|1|1.0e-299|1032.7|aag:5564457|parkin [EC:2.3.2.31]	XP_001648798.2	8.3e-299	E3 ubiquitin-protein ligase parkin [Aedes aegypti]
aae-miR-285	XM_001651473.2	-28.7	0.285742	-26.06	162	-	GO:0016021,GO:0016747,GO:0016747,	K01191|1|8.0e-35|153.3|dwi:6650733|alpha-mannosidase [EC:3.2.1.24]	XP_001651523.2	0	O-acyltransferase like protein [Aedes aegypti]
aae-miR-285	XM_001652376.2	-41.9	0.003164	-39.52	200	-	-	K15193|1|7.7e-06|58.2|mde:101894696|protein SPT2	XP_001652426.2	1.4e-179	uncharacterized serine-rich protein C215.13 [Aedes aegypti]
aae-miR-285	XM_001653884.2	-28.6	0.173688	-26.94	167	-	GO:0005576,GO:0004623,GO:0050482,GO:0006644,	K01047|1|1.4e-135|487.3|aag:5572250|secretory phospholipase A2 [EC:3.1.1.4]	XP_001653934.2	1.1e-134	group 3 secretory phospholipase A2 isoform X2 [Aedes aegypti]
aae-miR-285	XM_001653991.2	-26.1	0.710094	-45.54	314	-	GO:0016021,GO:0016021,	K09667|1|5.3e-11|74.3|aqu:100633595|protein O-GlcNAc transferase [EC:2.4.1.255]	XP_001654041.2	1.7e-285	uncharacterized protein LOC5572384 [Aedes aegypti]
aae-miR-285	XM_001654004.2	-25.7	0.606618	-25.49	152	-	GO:0016021,GO:0016020,GO:0005215,GO:0005215,GO:0006814,GO:0055085,GO:0006814,GO:0055085,	K14445|1|2.1e-218|762.7|aga:AgaP_AGAP007055|solute carrier family 13 (sodium-dependent dicarboxylate transporter), member 2/3/5	XP_001654054.2	0	protein I'm not dead yet [Aedes aegypti]
aae-miR-285	XM_001654837.2	-28.8	0.264383	-25.78	170	-	GO:0016021,GO:0016021,GO:0004970,GO:0004970,	K05313|1|0.0e+00|1248.0|aag:5573856|glutamate receptor, ionotropic, invertebrate	NP_001345072.1	0	ionotropic receptor 75b [Aedes aegypti]
aae-miR-285	XM_001656184.2	-30.5	0.101432	-28.01	163	-	GO:0005576,GO:0005576,GO:0005576,GO:0005576,GO:0008061,GO:0004553,GO:0008061,GO:0004553,GO:0008061,GO:0004553,GO:0008061,GO:0004553,GO:0005975,GO:0006030,GO:0005975,GO:0006030,GO:0005975,GO:0006030,GO:0005975,GO:0006030,	K01183|1|3.7e-274|948.0|aga:AgaP_AGAP002457|chitinase [EC:3.2.1.14]	XP_001656234.1	0	endochitinase [Aedes aegypti]
aae-miR-285	XM_001657354.2	-28	0.637546	-25.98	165	-	-	K10581|1|0.0e+00|2739.9|aag:5567422|ubiquitin-conjugating enzyme E2 O [EC:2.3.2.24]	XP_001657404.2	0	(E3-independent) E2 ubiquitin-conjugating enzyme UBE2O [Aedes aegypti]
aae-miR-285	XM_001657386.2	-27	0.394059	-46.27	307	-	GO:0016021,GO:0016021,GO:0016021,GO:0016021,GO:0016021,	K17256|1|3.2e-33|147.5|crg:105319673|insulin-like growth factor-binding protein complex acid labile subunit	XP_001657436.1	3.8e-307	insulin-like growth factor-binding protein complex acid labile subunit [Aedes aegypti]
aae-miR-285	XM_001658110.2	-29.1	0.232045	-25.99	163	-	-	K13172|1|2.1e-08|65.5|asn:102371783|serine/arginine repetitive matrix protein 2!K03006|3|3.5e-08|64.7|egz:104129623|DNA-directed RNA polymerase II subunit RPB1 [EC:2.7.7.6]	XP_001658160.2	0	uncharacterized protein LOC5568794 [Aedes aegypti]
aae-miR-285	XM_001659741.2	-30.7	0.307082	-26.88	160	-	GO:0003700,GO:0003700,GO:0003700,GO:0003700,GO:0006986,GO:0006986,GO:0006986,GO:0006986,	K21554|1|0.0e+00|1515.0|aag:5571582|CREB3 regulatory factor	XP_001659791.1	0	protein CREBRF homolog isoform X2 [Aedes aegypti]
aae-miR-285	XM_001659976.2	-26.2	0.574704	-45.1	323	-	-	K20478|1|3.7e-09|67.8|srx:107722128|golgin subfamily B member 1!K12478|3|4.8e-09|67.4|lco:104924369|early endosome antigen 1	XP_001660026.1	0	coiled-coil domain-containing protein 22 homolog [Aedes aegypti]
aae-miR-285	XM_001660501.2	-30	0.196918	-26.92	162	-	GO:0016021,GO:0005743,GO:0016021,GO:0005743,	K17785|1|4.6e-212|742.3|mde:101897231|mitofilin	XP_001660551.2	0	MICOS complex subunit Mic60 isoform X2 [Aedes aegypti]
aae-miR-285	XM_001660925.2	-26.7	0.265141	-25.56	161	-	-	-	XP_001660975.1	8.4e-100	uncharacterized protein LOC5573649 [Aedes aegypti]
aae-miR-285	XM_001661687.2	-27.7	0.184024	-27.92	163	-	GO:0005576,GO:0005576,GO:0005576,GO:0052689,GO:0052689,GO:0052689,	K14073|1|1.0e-32|145.2|mdl:103575982|pancreatic triacylglycerol lipase [EC:3.1.1.3]	XP_001661737.2	5.2e-201	lipase member H [Aedes aegypti]
aae-miR-285	XM_001661873.2	-28.8	0.264053	-28.26	163	-	GO:0050660,GO:0016614,GO:0050660,GO:0016614,GO:0050660,GO:0016614,GO:0050660,GO:0016614,GO:0050660,GO:0016614,GO:0050660,GO:0016614,GO:0050660,GO:0016614,	K00108|1|4.8e-154|549.3|mpha:105833804|choline dehydrogenase [EC:1.1.99.1]	XP_001862540.1	1.7e-307	glucose dehydrogenase [Culex quinquefasciatus]
aae-miR-285	XM_001662851.2	-29.1	0.283821	-25.39	170	-	GO:0016021,GO:0016021,GO:0016021,GO:0016021,GO:0016021,	K04867|1|1.0e-17|96.7|lak:106177219|voltage-dependent calcium channel gamma-2!K04868|2|1.6e-15|89.4|sko:102809656|voltage-dependent calcium channel gamma-3!K04870|3|1.2e-13|83.2|csem:103393017|voltage-dependent calcium channel gamma-5!K04872|5|2.0e-13|82.4|acs:100558169|voltage-dependent calcium channel gamma-7	XP_001662901.1	0	uncharacterized protein LOC5580274 [Aedes aegypti]
aae-miR-285	XM_011495417.2	-29.2	0.184523	-25.96	170	-	GO:0004096,GO:0020037,GO:0046872,GO:0004096,GO:0020037,GO:0046872,GO:0004096,GO:0020037,GO:0046872,GO:0004096,GO:0020037,GO:0046872,GO:0004096,GO:0020037,GO:0046872,GO:0042744,GO:0006979,GO:0042744,GO:0006979,GO:0042744,GO:0006979,GO:0042744,GO:0006979,GO:0042744,GO:0006979,	K03781|1|2.4e-268|928.7|aag:5577893|catalase [EC:1.11.1.6]	XP_011493719.1	4.5e-301	catalase isoform X2 [Aedes aegypti]
aae-miR-285	XM_021837331.1	-28.8	0.263063	-26.13	167	-	-	K22762|1|0.0e+00|1091.3|aag:5578654|desumoylating isopeptidase 1 [EC:3.4.-.-]	XP_021693017.1	0	uncharacterized protein LOC5578654 isoform X1 [Aedes aegypti]
aae-miR-285	XM_021837353.1	-28.8	0.26152	-26.13	167	-	-	K22762|1|0.0e+00|1091.3|aag:5578654|desumoylating isopeptidase 1 [EC:3.4.-.-]	XP_021693017.1	0	uncharacterized protein LOC5578654 isoform X1 [Aedes aegypti]
aae-miR-285	XM_021837365.1	-28.8	0.232878	-26.13	167	-	-	K22762|1|2.7e-302|1041.6|aag:5578654|desumoylating isopeptidase 1 [EC:3.4.-.-]	XP_021693017.1	2.2e-301	uncharacterized protein LOC5578654 isoform X1 [Aedes aegypti]
aae-miR-285	XM_021837549.1	-27.3	0.750863	-68.3	467	-	GO:0016021,GO:0016021,	K07523|1|1.2e-53|216.9|tca:658035|netrin-G1 ligand!K20230|2|2.3e-52|212.6|nvl:108557392|kekkon-1	EAT35082.1	0	AAEL012727-PA [Aedes aegypti]
aae-miR-285	XM_021837550.1	-27.3	0.747746	-68.3	467	-	GO:0016021,GO:0016021,	K07523|1|1.2e-53|216.9|tca:658035|netrin-G1 ligand!K20230|2|2.3e-52|212.6|nvl:108557392|kekkon-1	EAT35082.1	0	AAEL012727-PA [Aedes aegypti]
aae-miR-285	XM_021837551.1	-27.3	0.706198	-68.3	467	-	GO:0016021,GO:0016021,	K07523|1|1.1e-53|216.9|tca:658035|netrin-G1 ligand!K20230|2|2.1e-52|212.6|nvl:108557392|kekkon-1	EAT35082.1	0	AAEL012727-PA [Aedes aegypti]
aae-miR-285	XM_021837552.1	-27.3	0.68733	-68.3	467	-	GO:0016021,GO:0016021,	K07523|1|1.0e-53|216.9|tca:658035|netrin-G1 ligand!K20230|2|2.0e-52|212.6|nvl:108557392|kekkon-1	EAT35082.1	0	AAEL012727-PA [Aedes aegypti]
aae-miR-285	XM_021837553.1	-27.3	0.683293	-68.3	467	-	GO:0016021,GO:0016021,	K07523|1|1.0e-53|216.9|tca:658035|netrin-G1 ligand!K20230|2|1.9e-52|212.6|nvl:108557392|kekkon-1	EAT35082.1	0	AAEL012727-PA [Aedes aegypti]
aae-miR-285	XM_021837554.1	-27.3	0.679871	-68.3	467	-	GO:0016021,GO:0016021,	K07523|1|1.0e-53|216.9|tca:658035|netrin-G1 ligand!K20230|2|1.9e-52|212.6|nvl:108557392|kekkon-1	EAT35082.1	0	AAEL012727-PA [Aedes aegypti]
aae-miR-285	XM_021837555.1	-27.3	0.658524	-68.3	467	-	GO:0016021,GO:0016021,	K07523|1|9.6e-54|216.9|tca:658035|netrin-G1 ligand!K20230|2|1.8e-52|212.6|nvl:108557392|kekkon-1	EAT35082.1	0	AAEL012727-PA [Aedes aegypti]
aae-miR-285	XM_021837556.1	-27.3	0.565687	-68.3	467	-	GO:0016021,GO:0016021,	K07523|1|7.6e-54|216.9|tca:658035|netrin-G1 ligand!K20230|2|1.4e-52|212.6|nvl:108557392|kekkon-1	EAT35082.1	0	AAEL012727-PA [Aedes aegypti]
aae-miR-285	XM_021837934.1	-32.4	0.111723	-29.44	172	-	GO:0016021,GO:0016021,GO:0004222,GO:0004222,	K06835|1|2.8e-154|550.8|dgr:Dgri_GH18930|disintegrin and metalloproteinase domain-containing protein 12 [EC:3.4.24.-]	XP_021693626.1	0	disintegrin and metalloproteinase domain-containing protein 12 [Aedes aegypti]
aae-miR-285	XM_021838263.1	-29.5	0.159753	-25.73	158	-	GO:0016021,GO:0016021,	K10082|1|1.2e-198|697.2|aag:5573534|lectin, mannose-binding 2	XP_021693955.1	9.2e-198	vesicular integral-membrane protein VIP36 [Aedes aegypti]
aae-miR-285	XM_021838264.1	-29.5	0.161788	-25.73	158	-	GO:0016021,GO:0016021,	K10082|1|1.2e-198|697.2|aag:5573534|lectin, mannose-binding 2	XP_021693955.1	9.3e-198	vesicular integral-membrane protein VIP36 [Aedes aegypti]
aae-miR-285	XM_021838265.1	-29.5	0.159291	-25.73	158	-	GO:0016021,GO:0016021,	K10082|1|1.2e-198|697.2|aag:5573534|lectin, mannose-binding 2	XP_021693955.1	9.2e-198	vesicular integral-membrane protein VIP36 [Aedes aegypti]
aae-miR-285	XM_021838266.1	-29.5	0.159476	-25.73	158	-	GO:0016021,GO:0016021,	K10082|1|1.2e-198|697.2|aag:5573534|lectin, mannose-binding 2	XP_021693955.1	9.2e-198	vesicular integral-membrane protein VIP36 [Aedes aegypti]
aae-miR-285	XM_021838267.1	-29.5	0.164005	-25.73	158	-	GO:0016021,GO:0016021,	K10082|1|1.2e-198|697.2|aag:5573534|lectin, mannose-binding 2	XP_021693955.1	9.5e-198	vesicular integral-membrane protein VIP36 [Aedes aegypti]
aae-miR-285	XM_021838268.1	-29.5	0.163728	-25.73	158	-	GO:0016021,GO:0016021,	K10082|1|1.2e-198|697.2|aag:5573534|lectin, mannose-binding 2	XP_021693955.1	9.4e-198	vesicular integral-membrane protein VIP36 [Aedes aegypti]
aae-miR-285	XM_021838637.1	-25.1	0.665822	-169.37	1135	-	-	K05185|1|1.1e-24|119.0|amex:111191464|gamma-aminobutyric acid receptor subunit epsilon	KXJ78219.1	3.2e-191	hypothetical protein RP20_CCG005215 [Aedes albopictus]
aae-miR-285	XM_021840465.1	-27.8	0.767991	-25.72	169	-	-	K07380|1|2.4e-73|282.7|ptr:463819|contactin associated protein-like 2	XP_021696157.1	0	contactin-associated protein-like 4 isoform X1 [Aedes aegypti]
aae-miR-285	XM_021840466.1	-27.8	0.770969	-25.72	169	-	-	K07380|1|2.4e-73|282.7|ptr:463819|contactin associated protein-like 2	XP_021696157.1	0	contactin-associated protein-like 4 isoform X1 [Aedes aegypti]
aae-miR-285	XM_021840467.1	-27.8	0.77065	-25.72	169	-	-	K07380|1|2.4e-73|282.7|ptr:463819|contactin associated protein-like 2	XP_021696157.1	0	contactin-associated protein-like 4 isoform X1 [Aedes aegypti]
aae-miR-285	XM_021840468.1	-27.8	0.771333	-25.72	169	-	-	K07380|1|2.4e-73|282.7|ptr:463819|contactin associated protein-like 2	XP_021696157.1	0	contactin-associated protein-like 4 isoform X1 [Aedes aegypti]
aae-miR-285	XM_021840469.1	-27.8	0.76739	-25.72	169	-	-	K07380|1|2.4e-73|282.7|ptr:463819|contactin associated protein-like 2	XP_021696157.1	0	contactin-associated protein-like 4 isoform X1 [Aedes aegypti]
aae-miR-285	XM_021840470.1	-27.8	0.767251	-25.72	169	-	-	K07380|1|2.4e-73|282.7|ptr:463819|contactin associated protein-like 2	XP_021696157.1	0	contactin-associated protein-like 4 isoform X1 [Aedes aegypti]
aae-miR-285	XM_021840471.1	-27.8	0.77056	-25.72	169	-	-	K07380|1|2.4e-73|282.7|ptr:463819|contactin associated protein-like 2	XP_021696157.1	0	contactin-associated protein-like 4 isoform X1 [Aedes aegypti]
aae-miR-285	XM_021840472.1	-27.8	0.770103	-25.72	169	-	-	K07380|1|2.4e-73|282.7|ptr:463819|contactin associated protein-like 2	XP_021696157.1	0	contactin-associated protein-like 4 isoform X1 [Aedes aegypti]
aae-miR-285	XM_021840473.1	-27.8	0.768452	-25.72	169	-	-	K07380|1|2.4e-73|282.7|ptr:463819|contactin associated protein-like 2	XP_021696157.1	0	contactin-associated protein-like 4 isoform X1 [Aedes aegypti]
aae-miR-285	XM_021840474.1	-27.8	0.768176	-25.72	169	-	-	K07380|1|2.4e-73|282.7|ptr:463819|contactin associated protein-like 2	XP_021696157.1	0	contactin-associated protein-like 4 isoform X1 [Aedes aegypti]
aae-miR-285	XM_021840475.1	-27.8	0.76403	-25.72	169	-	-	K07380|1|2.4e-73|282.7|ptr:463819|contactin associated protein-like 2	XP_021696167.1	0	contactin-associated protein-like 4 isoform X2 [Aedes aegypti]
aae-miR-285	XM_021840476.1	-27.8	0.771605	-25.72	169	-	GO:0016021,GO:0004867,	K07380|1|2.4e-73|282.7|ptr:463819|contactin associated protein-like 2	XP_021696168.1	0	contactin-associated protein-like 4 isoform X3 [Aedes aegypti]
aae-miR-285	XM_021840477.1	-27.8	0.758303	-25.72	169	-	-	K07380|1|2.3e-73|282.7|ptr:463819|contactin associated protein-like 2	XP_021696169.1	0	contactin-associated protein-like 4 isoform X4 [Aedes aegypti]
aae-miR-285	XM_021841057.1	-26.6	0.53723	-27.09	161	-	GO:0016021,GO:0004089,GO:0008270,GO:0004089,GO:0008270,	K01672|1|5.4e-208|728.4|aag:5566344|carbonic anhydrase [EC:4.2.1.1]	XP_021696749.1	4.3e-207	carbonic anhydrase 1 [Aedes aegypti]
aae-miR-285	XM_021841058.1	-26.6	0.527581	-27.09	161	-	GO:0016021,GO:0004089,GO:0008270,GO:0004089,GO:0008270,	K01672|1|5.3e-208|728.4|aag:5566344|carbonic anhydrase [EC:4.2.1.1]	XP_021696749.1	4.2e-207	carbonic anhydrase 1 [Aedes aegypti]
aae-miR-285	XM_021841059.1	-26.6	0.537923	-27.09	161	-	GO:0016021,GO:0004089,GO:0008270,GO:0004089,GO:0008270,	K01672|1|5.4e-208|728.4|aag:5566344|carbonic anhydrase [EC:4.2.1.1]	XP_021696749.1	4.3e-207	carbonic anhydrase 1 [Aedes aegypti]
aae-miR-285	XM_021841060.1	-26.6	0.452288	-27.09	161	-	GO:0016021,GO:0004089,GO:0008270,GO:0004089,GO:0008270,	K01672|1|4.3e-208|728.4|aag:5566344|carbonic anhydrase [EC:4.2.1.1]	XP_021696749.1	3.4e-207	carbonic anhydrase 1 [Aedes aegypti]
aae-miR-285	XM_021841061.1	-26.6	0.452081	-27.09	161	-	GO:0016021,GO:0004089,GO:0008270,GO:0004089,GO:0008270,	K01672|1|4.3e-208|728.4|aag:5566344|carbonic anhydrase [EC:4.2.1.1]	XP_021696749.1	3.4e-207	carbonic anhydrase 1 [Aedes aegypti]
aae-miR-285	XM_021841062.1	-26.6	0.530586	-27.09	161	-	GO:0016021,GO:0004089,GO:0008270,GO:0004089,GO:0008270,	K01672|1|5.3e-208|728.4|aag:5566344|carbonic anhydrase [EC:4.2.1.1]	XP_021696749.1	4.2e-207	carbonic anhydrase 1 [Aedes aegypti]
aae-miR-285	XM_021841063.1	-26.6	0.524377	-27.09	161	-	GO:0016021,GO:0004089,GO:0008270,GO:0004089,GO:0008270,	K01672|1|5.2e-208|728.4|aag:5566344|carbonic anhydrase [EC:4.2.1.1]	XP_021696749.1	4.1e-207	carbonic anhydrase 1 [Aedes aegypti]
aae-miR-285	XM_021841064.1	-26.6	0.521149	-27.09	161	-	GO:0016021,GO:0004089,GO:0008270,GO:0004089,GO:0008270,	K01672|1|5.2e-208|728.4|aag:5566344|carbonic anhydrase [EC:4.2.1.1]	XP_021696749.1	4.1e-207	carbonic anhydrase 1 [Aedes aegypti]
aae-miR-285	XM_021841065.1	-26.6	0.51444	-27.09	161	-	GO:0016021,GO:0004089,GO:0008270,GO:0004089,GO:0008270,	K01672|1|5.1e-208|728.4|aag:5566344|carbonic anhydrase [EC:4.2.1.1]	XP_021696749.1	4e-207	carbonic anhydrase 1 [Aedes aegypti]
aae-miR-285	XM_021841066.1	-26.6	0.449168	-27.09	161	-	GO:0016021,GO:0004089,GO:0008270,GO:0004089,GO:0008270,	K01672|1|4.3e-208|728.4|aag:5566344|carbonic anhydrase [EC:4.2.1.1]	XP_021696749.1	3.4e-207	carbonic anhydrase 1 [Aedes aegypti]
aae-miR-285	XM_021841067.1	-26.6	0.51114	-27.09	161	-	GO:0016021,GO:0004089,GO:0008270,GO:0004089,GO:0008270,	K01672|1|5.1e-208|728.4|aag:5566344|carbonic anhydrase [EC:4.2.1.1]	XP_021696749.1	4e-207	carbonic anhydrase 1 [Aedes aegypti]
aae-miR-285	XM_021841342.1	-27.6	0.721408	-25.21	150	-	-	K04661|1|1.9e-65|256.1|zne:110838160|follistatin	XP_021697034.1	0	uncharacterized protein LOC5574901 isoform X1 [Aedes aegypti]
aae-miR-285	XM_021841343.1	-27.6	0.719842	-25.21	150	-	-	K04661|1|1.9e-65|256.1|zne:110838160|follistatin	XP_021697035.1	0	uncharacterized protein LOC5574901 isoform X2 [Aedes aegypti]
aae-miR-285	XM_021842376.1	-29.8	0.516314	-25.43	160	-	-	K19867|1|0.0e+00|4166.3|aag:5566824|LIM domain-binding protein 3	XP_019556488.1	0	PREDICTED: PDZ and LIM domain protein Zasp-like isoform X1 [Aedes albopictus]
aae-miR-285	XM_021842377.1	-29.8	0.521213	-25.43	160	-	-	K19867|1|0.0e+00|4166.3|aag:5566824|LIM domain-binding protein 3	XP_019556488.1	0	PREDICTED: PDZ and LIM domain protein Zasp-like isoform X1 [Aedes albopictus]
aae-miR-285	XM_021842378.1	-29.8	0.506468	-25.43	160	-	-	K19867|1|0.0e+00|4166.3|aag:5566824|LIM domain-binding protein 3	XP_019556488.1	0	PREDICTED: PDZ and LIM domain protein Zasp-like isoform X1 [Aedes albopictus]
aae-miR-285	XM_021842379.1	-29.8	0.512028	-25.43	160	-	-	K19867|1|0.0e+00|3380.5|aag:5566824|LIM domain-binding protein 3	XP_021698071.1	0	PDZ and LIM domain protein Zasp isoform X2 [Aedes aegypti]
aae-miR-285	XM_021842380.1	-29.8	0.509732	-25.43	160	-	-	K19867|1|0.0e+00|3380.5|aag:5566824|LIM domain-binding protein 3	XP_021698072.1	0	PDZ and LIM domain protein Zasp isoform X3 [Aedes aegypti]
aae-miR-285	XM_021842381.1	-29.8	0.475189	-25.43	160	-	-	K19867|1|0.0e+00|2931.7|aag:5566824|LIM domain-binding protein 3	XP_021698073.1	0	PDZ and LIM domain protein Zasp isoform X4 [Aedes aegypti]
aae-miR-285	XM_021842382.1	-29.8	0.45198	-25.43	160	-	-	K19867|1|0.0e+00|3377.4|aag:5566824|LIM domain-binding protein 3	XP_021698074.1	0	PDZ and LIM domain protein Zasp isoform X5 [Aedes aegypti]
aae-miR-285	XM_021842433.1	-29.7	0.327515	-46.84	321	-	GO:0016021,GO:0016021,	K06260|1|1.4e-36|159.8|mgp:100546914|platelet glycoprotein V	EAT35420.1	0	AAEL012412-PA [Aedes aegypti]
aae-miR-285	XM_021842434.1	-29.7	0.309528	-46.84	321	-	GO:0016021,GO:0016021,	K06260|1|1.4e-36|159.8|mgp:100546914|platelet glycoprotein V	EAT35420.1	0	AAEL012412-PA [Aedes aegypti]
aae-miR-285	XM_021842435.1	-29.7	0.305267	-46.84	321	-	GO:0016021,GO:0016021,	K06260|1|1.3e-36|159.8|mgp:100546914|platelet glycoprotein V	EAT35420.1	0	AAEL012412-PA [Aedes aegypti]
aae-miR-285	XM_021842436.1	-29.7	0.29202	-46.84	321	-	GO:0016021,GO:0016021,	K06260|1|1.3e-36|159.8|mgp:100546914|platelet glycoprotein V	EAT35420.1	0	AAEL012412-PA [Aedes aegypti]
aae-miR-285	XM_021842565.1	-29	0.658709	-43.51	305	-	GO:0016021,GO:0003989,GO:0005524,GO:0046872,GO:0003989,GO:0005524,GO:0046872,GO:0003989,GO:0005524,GO:0046872,GO:0003989,GO:0005524,GO:0046872,GO:0003989,GO:0005524,GO:0046872,GO:0003989,GO:0005524,GO:0046872,GO:0003989,GO:0005524,GO:0046872,GO:0006633,GO:0006633,GO:0006633,GO:0006633,GO:0006633,GO:0006633,GO:0006633,	K11262|1|0.0e+00|4289.6|cqu:CpipJ_CPIJ005524|acetyl-CoA carboxylase / biotin carboxylase 1 [EC:6.4.1.2 6.3.4.14 2.1.3.15]	EAT42106.1	0	AAEL006307-PA [Aedes aegypti]
aae-miR-285	XM_021842566.1	-29	0.656951	-43.51	305	-	GO:0016021,GO:0003989,GO:0005524,GO:0046872,GO:0003989,GO:0005524,GO:0046872,GO:0003989,GO:0005524,GO:0046872,GO:0003989,GO:0005524,GO:0046872,GO:0003989,GO:0005524,GO:0046872,GO:0003989,GO:0005524,GO:0046872,GO:0003989,GO:0005524,GO:0046872,GO:0006633,GO:0006633,GO:0006633,GO:0006633,GO:0006633,GO:0006633,GO:0006633,	K11262|1|0.0e+00|4289.6|cqu:CpipJ_CPIJ005524|acetyl-CoA carboxylase / biotin carboxylase 1 [EC:6.4.1.2 6.3.4.14 2.1.3.15]	EAT42106.1	0	AAEL006307-PA [Aedes aegypti]
aae-miR-285	XM_021842567.1	-29	0.645915	-43.51	305	-	GO:0016021,GO:0003989,GO:0005524,GO:0046872,GO:0003989,GO:0005524,GO:0046872,GO:0003989,GO:0005524,GO:0046872,GO:0003989,GO:0005524,GO:0046872,GO:0003989,GO:0005524,GO:0046872,GO:0003989,GO:0005524,GO:0046872,GO:0003989,GO:0005524,GO:0046872,GO:0006633,GO:0006633,GO:0006633,GO:0006633,GO:0006633,GO:0006633,GO:0006633,	K11262|1|0.0e+00|4289.6|cqu:CpipJ_CPIJ005524|acetyl-CoA carboxylase / biotin carboxylase 1 [EC:6.4.1.2 6.3.4.14 2.1.3.15]	EAT42106.1	0	AAEL006307-PA [Aedes aegypti]
aae-miR-285	XM_021842568.1	-29	0.647913	-43.51	305	-	GO:0016021,GO:0003989,GO:0005524,GO:0046872,GO:0003989,GO:0005524,GO:0046872,GO:0003989,GO:0005524,GO:0046872,GO:0003989,GO:0005524,GO:0046872,GO:0003989,GO:0005524,GO:0046872,GO:0003989,GO:0005524,GO:0046872,GO:0003989,GO:0005524,GO:0046872,GO:0006633,GO:0006633,GO:0006633,GO:0006633,GO:0006633,GO:0006633,GO:0006633,	K11262|1|0.0e+00|4289.6|cqu:CpipJ_CPIJ005524|acetyl-CoA carboxylase / biotin carboxylase 1 [EC:6.4.1.2 6.3.4.14 2.1.3.15]	EAT42106.1	0	AAEL006307-PA [Aedes aegypti]
aae-miR-285	XM_021842570.1	-29	0.651057	-43.51	305	-	GO:0016021,GO:0003989,GO:0005524,GO:0046872,GO:0003989,GO:0005524,GO:0046872,GO:0003989,GO:0005524,GO:0046872,GO:0003989,GO:0005524,GO:0046872,GO:0003989,GO:0005524,GO:0046872,GO:0003989,GO:0005524,GO:0046872,GO:0003989,GO:0005524,GO:0046872,GO:0006633,GO:0006633,GO:0006633,GO:0006633,GO:0006633,GO:0006633,GO:0006633,	K11262|1|0.0e+00|4291.1|cqu:CpipJ_CPIJ005524|acetyl-CoA carboxylase / biotin carboxylase 1 [EC:6.4.1.2 6.3.4.14 2.1.3.15]	EAT42106.1	0	AAEL006307-PA [Aedes aegypti]
aae-miR-285	XM_021842571.1	-29	0.654633	-43.51	305	-	GO:0016021,GO:0003989,GO:0005524,GO:0046872,GO:0003989,GO:0005524,GO:0046872,GO:0003989,GO:0005524,GO:0046872,GO:0003989,GO:0005524,GO:0046872,GO:0003989,GO:0005524,GO:0046872,GO:0003989,GO:0005524,GO:0046872,GO:0003989,GO:0005524,GO:0046872,GO:0006633,GO:0006633,GO:0006633,GO:0006633,GO:0006633,GO:0006633,GO:0006633,	K11262|1|0.0e+00|4291.1|cqu:CpipJ_CPIJ005524|acetyl-CoA carboxylase / biotin carboxylase 1 [EC:6.4.1.2 6.3.4.14 2.1.3.15]	EAT42106.1	0	AAEL006307-PA [Aedes aegypti]
aae-miR-285	XM_021842572.1	-29	0.646307	-43.51	305	-	GO:0016021,GO:0003989,GO:0005524,GO:0046872,GO:0003989,GO:0005524,GO:0046872,GO:0003989,GO:0005524,GO:0046872,GO:0003989,GO:0005524,GO:0046872,GO:0003989,GO:0005524,GO:0046872,GO:0003989,GO:0005524,GO:0046872,GO:0003989,GO:0005524,GO:0046872,GO:0006633,GO:0006633,GO:0006633,GO:0006633,GO:0006633,GO:0006633,GO:0006633,	K11262|1|0.0e+00|4289.6|cqu:CpipJ_CPIJ005524|acetyl-CoA carboxylase / biotin carboxylase 1 [EC:6.4.1.2 6.3.4.14 2.1.3.15]	EAT42106.1	0	AAEL006307-PA [Aedes aegypti]
aae-miR-285	XM_021842786.1	-25.9	0.79026	-25.15	146	-	GO:0051260,GO:0051260,GO:0051260,GO:0051260,	K21918|1|1.5e-129|468.4|aag:5570583|BTB/POZ domain-containing protein KCTD8/12/16	XP_021698478.1	1.2e-128	BTB/POZ domain-containing protein KCTD12 [Aedes aegypti]
aae-miR-285	XM_021843167.1	-28.6	0.178922	-25.45	161	-	-	-	XP_021698859.1	1.7e-141	uncharacterized protein LOC5566008 isoform X1 [Aedes aegypti]
aae-miR-285	XM_021843168.1	-28.6	0.178531	-25.45	161	-	-	-	XP_021698859.1	1.7e-141	uncharacterized protein LOC5566008 isoform X1 [Aedes aegypti]
aae-miR-285	XM_021843169.1	-28.6	0.170274	-25.45	161	-	-	-	XP_021698861.1	2.2e-130	uncharacterized protein LOC5566008 isoform X2 [Aedes aegypti]
aae-miR-285	XM_021843170.1	-28.6	0.167643	-25.45	161	-	-	K13168|1|6.0e-06|56.6|ola:101156028|splicing factor, arginine/serine-rich 16	XP_021698862.1	2.1e-125	uncharacterized protein LOC5566008 isoform X3 [Aedes aegypti]
aae-miR-285	XM_021844206.1	-30.7	0.092921	-29.41	171	-	GO:0016021,GO:0016021,GO:0016021,GO:0036374,GO:0036374,GO:0036374,GO:0036374,GO:0006751,GO:0006751,GO:0006751,GO:0006751,	K18592|1|7.1e-233|810.8|cqu:CpipJ_CPIJ017721|gamma-glutamyltranspeptidase / glutathione hydrolase / leukotriene-C4 hydrolase [EC:2.3.2.2 3.4.19.13 3.4.19.14]	KXJ77450.1	3.1e-307	hypothetical protein RP20_CCG007495 [Aedes albopictus]
aae-miR-285	XM_021844912.1	-34.8	0.064882	-56.55	343	-	-	K12040|1|0.0e+00|2682.9|aag:5570922|solute carrier family 9 (sodium/hydrogen exchanger), member 3	XP_021700604.1	0	sodium/hydrogen exchanger 3 isoform X1 [Aedes aegypti]
aae-miR-285	XM_021844913.1	-34.8	0.064392	-56.55	343	-	-	K12040|1|0.0e+00|2649.0|aag:5570922|solute carrier family 9 (sodium/hydrogen exchanger), member 3	XP_021700605.1	0	sodium/hydrogen exchanger 3 isoform X2 [Aedes aegypti]
aae-miR-285	XM_021844919.1	-34.8	0.06403	-56.55	343	-	-	K12040|1|0.0e+00|2624.4|aag:5570922|solute carrier family 9 (sodium/hydrogen exchanger), member 3	XP_021700611.1	0	sodium/hydrogen exchanger 3 isoform X4 [Aedes aegypti]
aae-miR-285	XM_021844924.1	-34.8	0.066921	-56.55	343	-	-	K12040|1|0.0e+00|2489.9|aag:5570922|solute carrier family 9 (sodium/hydrogen exchanger), member 3	XP_021700616.1	0	sodium/hydrogen exchanger 3 isoform X8 [Aedes aegypti]
aae-miR-285	XM_021844925.1	-34.8	0.050106	-56.55	343	-	-	K12040|1|0.0e+00|2487.2|aag:5570922|solute carrier family 9 (sodium/hydrogen exchanger), member 3	XP_021700616.1	0	sodium/hydrogen exchanger 3 isoform X8 [Aedes aegypti]
aae-miR-285	XM_021844926.1	-34.8	0.060493	-56.55	343	-	GO:0016021,GO:0016021,GO:0016021,GO:0015385,GO:0015385,GO:0015385,GO:0006885,GO:0006885,GO:0006885,	K12040|1|0.0e+00|1899.4|aag:5570922|solute carrier family 9 (sodium/hydrogen exchanger), member 3	XP_021700618.1	0	sodium/hydrogen exchanger 3 isoform X10 [Aedes aegypti]
aae-miR-285	XM_021844928.1	-34.8	0.047057	-56.55	343	-	-	K12040|1|0.0e+00|2281.1|aag:5570922|solute carrier family 9 (sodium/hydrogen exchanger), member 3	XP_021700620.1	0	sodium/hydrogen exchanger 3 isoform X12 [Aedes aegypti]
aae-miR-285	XM_021844929.1	-34.8	0.053986	-56.55	343	-	-	K12040|1|0.0e+00|2278.1|aag:5570922|solute carrier family 9 (sodium/hydrogen exchanger), member 3	XP_021700621.1	0	sodium/hydrogen exchanger 3 isoform X13 [Aedes aegypti]
aae-miR-285	XM_021845025.1	-28.9	0.247141	-46.51	325	-	GO:0016021,	K17341|1|3.6e-13|81.3|myi:110461561|hemicentin!K06772|2|1.2e-11|76.3|lgi:LOTGIDRAFT_228123|limbic system-associated membrane protein!K06773|4|1.6e-08|65.9|lgi:LOTGIDRAFT_120413|opioid binding protein/cell adhesion molecule-like	XP_021700717.1	3.4e-175	zwei Ig domain protein zig-8 [Aedes aegypti]
aae-miR-285	XM_021845026.1	-28.9	0.255614	-46.51	325	-	GO:0016021,	K17341|1|3.7e-13|81.3|myi:110461561|hemicentin!K06772|2|1.2e-11|76.3|lgi:LOTGIDRAFT_228123|limbic system-associated membrane protein!K06773|4|1.6e-08|65.9|lgi:LOTGIDRAFT_120413|opioid binding protein/cell adhesion molecule-like	XP_021700717.1	3.6e-175	zwei Ig domain protein zig-8 [Aedes aegypti]
aae-miR-285	XM_021845027.1	-28.9	0.254333	-46.51	325	-	GO:0016021,	K17341|1|3.7e-13|81.3|myi:110461561|hemicentin!K06772|2|1.2e-11|76.3|lgi:LOTGIDRAFT_228123|limbic system-associated membrane protein!K06773|4|1.6e-08|65.9|lgi:LOTGIDRAFT_120413|opioid binding protein/cell adhesion molecule-like	XP_021700717.1	3.5e-175	zwei Ig domain protein zig-8 [Aedes aegypti]
aae-miR-285	XM_021845028.1	-28.9	0.250262	-46.51	325	-	GO:0016021,	K17341|1|3.6e-13|81.3|myi:110461561|hemicentin!K06772|2|1.2e-11|76.3|lgi:LOTGIDRAFT_228123|limbic system-associated membrane protein!K06773|4|1.6e-08|65.9|lgi:LOTGIDRAFT_120413|opioid binding protein/cell adhesion molecule-like	XP_021700717.1	3.5e-175	zwei Ig domain protein zig-8 [Aedes aegypti]
aae-miR-285	XM_021845029.1	-28.9	0.238904	-46.51	325	-	GO:0016021,	K17341|1|3.5e-13|81.3|myi:110461561|hemicentin!K06772|2|1.1e-11|76.3|lgi:LOTGIDRAFT_228123|limbic system-associated membrane protein!K06773|4|1.5e-08|65.9|lgi:LOTGIDRAFT_120413|opioid binding protein/cell adhesion molecule-like	XP_021700717.1	3.3e-175	zwei Ig domain protein zig-8 [Aedes aegypti]
aae-miR-285	XM_021845922.1	-30.8	0.556606	-26.77	171	-	-	K19527|1|0.0e+00|8412.4|aag:5569342|vacuolar protein sorting-associated protein 13D	XP_021701614.1	0	LOW QUALITY PROTEIN: vacuolar protein sorting-associated protein 13D [Aedes aegypti]
aae-miR-285	XM_021847211.1	-25.1	0.637607	-63.14	449	-	-	K22022|1|1.5e-20|105.1|hsa:394263|mucin-21!K19720|5|5.9e-20|103.2|epa:110237484|collagen, type III, alpha	KXJ75899.1	1.1e-174	hypothetical protein RP20_CCG010529 [Aedes albopictus]
aae-miR-285	XM_021847407.1	-27.9	0.446125	-25.05	166	-	GO:0016021,GO:0004948,GO:0007166,	K04577|1|5.8e-250|868.2|aag:5572771|calcitonin receptor-like	XP_021703099.1	4.6e-249	calcitonin gene-related peptide type 1 receptor isoform X1 [Aedes aegypti]
aae-miR-285	XM_021847408.1	-27.9	0.542845	-25.05	166	-	GO:0016021,GO:0004948,GO:0007166,	K04577|1|7.5e-250|868.2|aag:5572771|calcitonin receptor-like	XP_021703099.1	6e-249	calcitonin gene-related peptide type 1 receptor isoform X1 [Aedes aegypti]
aae-miR-285	XM_021847409.1	-27.9	0.542653	-25.05	166	-	GO:0016021,GO:0004948,GO:0007166,	K04577|1|7.5e-250|868.2|aag:5572771|calcitonin receptor-like	XP_021703099.1	6e-249	calcitonin gene-related peptide type 1 receptor isoform X1 [Aedes aegypti]
aae-miR-285	XM_021847410.1	-27.9	0.538983	-25.05	166	-	GO:0016021,GO:0004948,GO:0007166,	K04577|1|7.4e-250|868.2|aag:5572771|calcitonin receptor-like	XP_021703099.1	5.9e-249	calcitonin gene-related peptide type 1 receptor isoform X1 [Aedes aegypti]
aae-miR-285	XM_021847411.1	-27.9	0.52857	-25.05	166	-	GO:0016021,GO:0004948,GO:0007166,	K04577|1|7.2e-250|868.2|aag:5572771|calcitonin receptor-like	XP_021703099.1	5.8e-249	calcitonin gene-related peptide type 1 receptor isoform X1 [Aedes aegypti]
aae-miR-285	XM_021847412.1	-27.9	0.533515	-25.05	166	-	GO:0016021,GO:0004948,GO:0007166,	K04577|1|7.3e-250|868.2|aag:5572771|calcitonin receptor-like	XP_021703099.1	5.8e-249	calcitonin gene-related peptide type 1 receptor isoform X1 [Aedes aegypti]
aae-miR-285	XM_021847413.1	-27.9	0.536649	-25.05	166	-	GO:0016021,GO:0004948,GO:0007166,	K04577|1|7.4e-250|868.2|aag:5572771|calcitonin receptor-like	XP_021703099.1	5.9e-249	calcitonin gene-related peptide type 1 receptor isoform X1 [Aedes aegypti]
aae-miR-285	XM_021847414.1	-27.9	0.524571	-25.05	166	-	GO:0016021,GO:0004948,GO:0007166,	K04577|1|7.2e-250|868.2|aag:5572771|calcitonin receptor-like	XP_021703099.1	5.7e-249	calcitonin gene-related peptide type 1 receptor isoform X1 [Aedes aegypti]
aae-miR-285	XM_021847415.1	-27.9	0.517684	-25.05	166	-	GO:0016021,GO:0004948,GO:0007166,	K04577|1|7.0e-250|868.2|aag:5572771|calcitonin receptor-like	XP_021703099.1	5.6e-249	calcitonin gene-related peptide type 1 receptor isoform X1 [Aedes aegypti]
aae-miR-285	XM_021847417.1	-27.9	0.510269	-25.05	166	-	GO:0016021,GO:0004948,GO:0007166,	K04577|1|6.9e-250|868.2|aag:5572771|calcitonin receptor-like	XP_021703099.1	5.5e-249	calcitonin gene-related peptide type 1 receptor isoform X1 [Aedes aegypti]
aae-miR-285	XM_021847418.1	-27.9	0.508187	-25.05	166	-	GO:0016021,GO:0004948,GO:0007166,	K04577|1|6.9e-250|868.2|aag:5572771|calcitonin receptor-like	XP_021703099.1	5.5e-249	calcitonin gene-related peptide type 1 receptor isoform X1 [Aedes aegypti]
aae-miR-285	XM_021847419.1	-27.9	0.504519	-25.05	166	-	GO:0016021,GO:0004948,GO:0007166,	K04577|1|6.8e-250|868.2|aag:5572771|calcitonin receptor-like	XP_021703099.1	5.4e-249	calcitonin gene-related peptide type 1 receptor isoform X1 [Aedes aegypti]
aae-miR-285	XM_021847420.1	-27.9	0.490404	-25.05	166	-	GO:0016021,GO:0004948,GO:0007166,	K04577|1|6.5e-250|868.2|aag:5572771|calcitonin receptor-like	XP_021703099.1	5.2e-249	calcitonin gene-related peptide type 1 receptor isoform X1 [Aedes aegypti]
aae-miR-285	XM_021847421.1	-27.9	0.470198	-25.05	166	-	GO:0016021,GO:0004948,GO:0007166,	K04577|1|6.2e-250|868.2|aag:5572771|calcitonin receptor-like	XP_021703099.1	4.9e-249	calcitonin gene-related peptide type 1 receptor isoform X1 [Aedes aegypti]
aae-miR-285	XM_021847422.1	-27.9	0.470425	-25.05	166	-	GO:0016021,GO:0004948,GO:0007166,	K04577|1|6.2e-250|868.2|aag:5572771|calcitonin receptor-like	XP_021703099.1	4.9e-249	calcitonin gene-related peptide type 1 receptor isoform X1 [Aedes aegypti]
aae-miR-285	XM_021847423.1	-27.9	0.468152	-25.05	166	-	GO:0016021,GO:0004948,GO:0007166,	K04577|1|6.2e-250|868.2|aag:5572771|calcitonin receptor-like	XP_021703099.1	4.9e-249	calcitonin gene-related peptide type 1 receptor isoform X1 [Aedes aegypti]
aae-miR-285	XM_021847424.1	-27.9	0.496768	-25.05	166	-	GO:0016021,GO:0016021,GO:0004930,GO:0004948,GO:0007166,GO:0007166,	K04577|1|2.6e-238|829.7|aag:5572771|calcitonin receptor-like	XP_021703116.1	5e-247	calcitonin gene-related peptide type 1 receptor isoform X2 [Aedes aegypti]
aae-miR-285	XM_021847425.1	-27.9	0.545049	-25.05	166	-	GO:0016021,GO:0004948,GO:0007166,	K04577|1|4.3e-245|852.4|aag:5572771|calcitonin receptor-like	XP_021703117.1	4.8e-246	calcitonin gene-related peptide type 1 receptor isoform X3 [Aedes aegypti]
aae-miR-285	XM_021847426.1	-27.9	0.493435	-25.05	166	-	GO:0016021,GO:0004948,GO:0007166,	K04577|1|9.9e-230|801.2|aag:5572771|calcitonin receptor-like	XP_021703118.1	4.3e-235	calcitonin gene-related peptide type 1 receptor isoform X4 [Aedes aegypti]
aae-miR-285	XM_021847473.1	-29.1	0.234167	-25.99	163	-	-	K13172|1|2.1e-08|65.5|asn:102371783|serine/arginine repetitive matrix protein 2!K03006|3|3.6e-08|64.7|egz:104129623|DNA-directed RNA polymerase II subunit RPB1 [EC:2.7.7.6]	XP_001658160.2	0	uncharacterized protein LOC5568794 [Aedes aegypti]
aae-miR-285	XM_021847474.1	-29.1	0.219505	-25.99	163	-	-	K13172|1|2.0e-08|65.5|asn:102371783|serine/arginine repetitive matrix protein 2!K03006|3|3.4e-08|64.7|egz:104129623|DNA-directed RNA polymerase II subunit RPB1 [EC:2.7.7.6]	XP_001658160.2	0	uncharacterized protein LOC5568794 [Aedes aegypti]
aae-miR-285	XM_021848593.1	-26.4	0.664493	-25.99	151	-	GO:0004114,GO:0046872,GO:0007165,	K13761|1|0.0e+00|1234.2|aag:5572215|high affinity cGMP-specific 3',5'-cyclic phosphodiesterase 9 [EC:3.1.4.35]	EAT38491.1	0	AAEL009630-PA [Aedes aegypti]
aae-miR-285	XM_021849482.1	-28.6	0.187774	-26.94	167	-	-	K01047|1|1.0e-115|421.4|aag:5572250|secretory phospholipase A2 [EC:3.1.1.4]	XP_021705174.1	8.3e-168	group 3 secretory phospholipase A2 isoform X1 [Aedes aegypti]
aae-miR-285	XM_021849817.1	-29.4	0.308277	-26.48	158	-	GO:0005576,GO:0008061,GO:0006030,	K22016|1|3.6e-25|121.7|gfr:102033360|mucin-3/17	XP_025760402.1	2.2e-24	mucin-2-like [Oreochromis niloticus]
aae-miR-285	XM_021850652.1	-30	0.030914	-25.16	159	-	GO:0016021,GO:0016021,GO:0016021,	K00799|1|2.1e-46|189.9|aga:AgaP_AGAP000163|glutathione S-transferase [EC:2.5.1.18]	XP_021706344.1	1.2e-78	microsomal glutathione S-transferase 1 [Aedes aegypti]
aae-miR-285	XM_021850737.1	-29.4	0.305135	-27.63	171	-	GO:0016021,GO:0016021,GO:0005886,GO:0016021,GO:0016021,GO:0005886,GO:0005000,GO:0005000,GO:0005000,GO:0005000,	K08376|1|0.0e+00|1265.8|aag:5570885|neuropeptide S receptor	XP_021706429.1	0	cardioacceleratory peptide receptor [Aedes aegypti]
aae-miR-285	XM_021850896.1	-28.9	0.292044	-25.37	158	-	GO:0016021,GO:0008271,	K14453|1|1.6e-254|883.2|cqu:CpipJ_CPIJ006006|solute carrier family 26, other	XP_021706588.1	0	LOW QUALITY PROTEIN: solute carrier family 26 member 10-like [Aedes aegypti]
aae-miR-285	XM_021851752.1	-30.7	0.307784	-26.88	160	-	GO:0003700,GO:0003700,GO:0003700,GO:0003700,GO:0006986,GO:0006986,GO:0006986,GO:0006986,	K21554|1|0.0e+00|1508.8|aag:5571582|CREB3 regulatory factor	XP_021707444.1	0	protein CREBRF homolog isoform X1 [Aedes aegypti]
aae-miR-285	XM_021851753.1	-30.7	0.232469	-26.88	160	-	GO:0003700,GO:0003700,GO:0003700,GO:0003700,GO:0006986,GO:0006986,GO:0006986,GO:0006986,	K21554|1|0.0e+00|1508.8|aag:5571582|CREB3 regulatory factor	XP_021707444.1	0	protein CREBRF homolog isoform X1 [Aedes aegypti]
aae-miR-285	XM_021852311.1	-28.9	0.26705	-25.37	158	-	GO:0016021,GO:0008271,	K14453|1|2.2e-226|789.6|aga:AgaP_AGAP010725|solute carrier family 26, other	XP_021708003.1	0	LOW QUALITY PROTEIN: solute carrier family 26 member 10 [Aedes aegypti]
aae-miR-285	XM_021852577.1	-30	0.209633	-27.55	170	-	GO:0016021,	K06532|1|4.6e-37|161.0|lak:106164441|prominin 1	XP_021708269.1	0	prominin-1 isoform X1 [Aedes aegypti]
aae-miR-285	XM_021852578.1	-30	0.208117	-27.55	170	-	GO:0016021,	K06532|1|4.6e-37|161.0|lak:106164441|prominin 1	XP_021708269.1	0	prominin-1 isoform X1 [Aedes aegypti]
aae-miR-285	XM_021852579.1	-30	0.208984	-27.55	170	-	GO:0016021,	K06532|1|4.6e-37|161.0|lak:106164441|prominin 1	XP_021708271.1	0	prominin-1 isoform X2 [Aedes aegypti]
aae-miR-285	XM_021852580.1	-30	0.208551	-27.55	170	-	GO:0016021,	K06532|1|4.6e-37|161.0|lak:106164441|prominin 1	XP_021708272.1	0	prominin-1 isoform X3 [Aedes aegypti]
aae-miR-285	XM_021852581.1	-30	0.218028	-27.55	170	-	GO:0016021,	K06532|1|4.8e-37|161.0|lak:106164441|prominin 1	XP_021708273.1	0	prominin-1 isoform X4 [Aedes aegypti]
aae-miR-285	XM_021852956.1	-26.2	0.574136	-45.1	323	-	-	K20478|1|3.7e-09|67.8|srx:107722128|golgin subfamily B member 1!K12478|3|4.8e-09|67.4|lco:104924369|early endosome antigen 1	XP_001660026.1	0	coiled-coil domain-containing protein 22 homolog [Aedes aegypti]
aae-miR-285	XM_021852957.1	-26.2	0.578474	-45.1	323	-	-	K20478|1|3.7e-09|67.8|srx:107722128|golgin subfamily B member 1!K12478|3|4.9e-09|67.4|lco:104924369|early endosome antigen 1	XP_001660026.1	0	coiled-coil domain-containing protein 22 homolog [Aedes aegypti]
aae-miR-285	XM_021856271.1	-30	0.198453	-26.92	162	-	GO:0016021,GO:0005743,	K17785|1|0.0e+00|1407.1|aag:5572730|mitofilin	XP_021711963.1	0	MICOS complex subunit Mic60 isoform X1 [Aedes aegypti]
aae-miR-307	XM_001648518.2	-27.8	0.537988	-26.78	163	-	-	-	XP_001648568.2	0	uncharacterized protein KIAA1841 homolog [Aedes aegypti]
aae-miR-307	XM_001648695.2	-29.2	0.155908	-27.35	147	-	GO:0016021,GO:0043231,GO:0016021,GO:0043231,GO:0016021,GO:0043231,GO:0016021,GO:0043231,GO:0016021,GO:0043231,GO:0016021,GO:0043231,GO:0016021,GO:0043231,GO:0016021,GO:0043231,GO:0051537,GO:0051537,GO:0051537,GO:0051537,GO:0051537,GO:0051537,GO:0051537,GO:0051537,	K16603|1|9.0e-21|105.5|acep:105624376|tubulin polyglutamylase TTLL9 [EC:6.-.-.-]	XP_001648745.1	3.3e-73	CDGSH iron-sulfur domain-containing protein 2 homolog [Aedes aegypti]
aae-miR-307	XM_001649176.2	-27.7	0.713352	-26.33	166	-	GO:0016021,GO:0005741,GO:0016021,GO:0005741,GO:0005525,GO:0003924,GO:0005525,GO:0003924,GO:0008053,GO:0008053,	K06030|1|0.0e+00|1421.0|cqu:CpipJ_CPIJ013828|mitofusin 2 [EC:3.6.5.-]	XP_001649226.2	0	transmembrane GTPase Marf isoform X2 [Aedes aegypti]
aae-miR-307	XM_001649506.2	-30.2	0.143015	-26.34	163	-	GO:0070449,GO:0070449,GO:0003746,GO:0003746,GO:0003746,GO:0006511,GO:0032968,GO:0016567,GO:0006511,GO:0006511,GO:0006511,GO:0032968,GO:0016567,GO:0006511,GO:0006511,GO:0006511,GO:0006511,	K03872|1|5.8e-60|236.1|aag:5565230|elongin-C	XP_001649556.1	4.6e-59	elongin-C [Aedes aegypti]
aae-miR-307	XM_001649920.3	-26.9	0.799338	-25.17	156	-	GO:0016021,GO:0016021,GO:0016021,GO:0016021,GO:0016021,GO:0020037,GO:0005506,GO:0004497,GO:0016705,GO:0020037,GO:0005506,GO:0004497,GO:0016705,GO:0020037,GO:0005506,GO:0004497,GO:0016705,GO:0020037,GO:0005506,GO:0004497,GO:0016705,GO:0020037,GO:0005506,GO:0004497,GO:0016705,GO:0020037,GO:0005506,GO:0004497,GO:0016705,	K14985|1|3.6e-214|749.6|mde:101900728|26-hydroxylase [EC:1.14.-.-]	XP_001649970.1	6.2e-311	cytochrome P450 18a1 [Aedes aegypti]
aae-miR-307	XM_001650115.2	-27.2	0.369692	-25.24	168	-	GO:0016021,GO:0016021,GO:0016021,GO:0016021,	-	XP_001650165.1	1.5e-111	uncharacterized protein LOC5565798 [Aedes aegypti]
aae-miR-307	XM_001650437.2	-31.8	0.058441	-29.53	168	-	GO:0006400,GO:0006400,	K10395|1|3.0e-49|200.3|tng:GSTEN00011356G001|kinesin family member 4/21/27!K13094|2|2.4e-22|110.9|ovi:T265_13784|RNA-binding protein 5/10!K08220|4|4.0e-09|67.0|lhu:105671984|MFS transporter, FLVCR family, feline leukemia virus subgroup C receptor-related protein	XP_001650487.2	4.4e-212	UPF0553 protein C9orf64 [Aedes aegypti]
aae-miR-307	XM_001650735.2	-30.4	0.062854	-30.99	161	-	GO:0016021,GO:0005886,GO:0016021,GO:0005886,GO:0016021,GO:0005886,GO:0016021,GO:0005886,GO:0016021,GO:0005886,GO:0008643,GO:0008643,GO:0008643,GO:0008643,GO:0008643,	K15382|1|3.7e-120|435.3|aag:5566373|solute carrier family 50 (sugar transporter)	XP_001650785.1	2.9e-119	sugar transporter SWEET1 [Aedes aegypti]
aae-miR-307	XM_001651341.2	-29.7	0.603993	-29.05	168	-	GO:0016021,GO:0016021,	K13023|1|6.1e-47|194.9|sko:102803328|carboxypeptidase N regulatory subunit	XP_001651391.2	0	uncharacterized protein LOC5566986 [Aedes aegypti]
aae-miR-307	XM_001654370.2	-28.8	0.561698	-27.31	160	-	GO:0005737,GO:0005737,GO:0005737,GO:0005737,GO:0005737,GO:0005737,GO:0003723,GO:0003723,GO:0003723,GO:0003723,GO:0003723,GO:0003723,	K13126|1|0.0e+00|1242.6|aag:5573211|polyadenylate-binding protein	XP_001654420.1	0	polyadenylate-binding protein [Aedes aegypti]
aae-miR-307	XM_001654955.2	-26.4	0.351426	-27.34	145	-	GO:0046933,GO:0046933,GO:0004812,GO:0005524,GO:0046933,GO:0046933,GO:0046933,GO:0046933,GO:0004812,GO:0005524,GO:0046933,GO:0015986,GO:0015986,GO:0015986,GO:0006418,GO:0015986,GO:0015986,GO:0015986,GO:0015986,GO:0006418,	K02137|1|8.6e-109|397.5|aag:5573968|F-type H+-transporting ATPase subunit O	XP_001655005.1	6.8e-108	ATP synthase subunit O, mitochondrial [Aedes aegypti]
aae-miR-307	XM_001655107.2	-30.3	0.202771	-28.13	174	-	GO:0016021,GO:0016021,GO:0016021,GO:0016021,	-	XP_001655157.2	0	uncharacterized protein KIAA2013 homolog [Aedes aegypti]
aae-miR-307	XM_001655540.2	-31.8	0.761804	-30.47	162	-	-	K12567|1|0.0e+00|2282.3|aplc:110985846|titin [EC:2.7.11.1]	XP_001655590.2	0	twitchin isoform X3 [Aedes aegypti]
aae-miR-307	XM_001655955.2	-32.4	0.082359	-29.52	160	-	GO:0005634,GO:0006338,GO:0006310,GO:0006281,GO:0006355,GO:0006351,	K11672|1|0.0e+00|1317.4|aag:5576227|actin-related protein 5	XP_001656005.2	0	actin-related protein 5 [Aedes aegypti]
aae-miR-307	XM_001656512.3	-26.8	0.447224	-25.3	161	-	-	K17500|1|9.8e-56|221.9|smm:Smp_147870|integrin-linked kinase-associated serine/threonine phosphatase 2C [EC:3.1.3.16]!K11323|3|9.6e-19|99.0|lgi:LOTGIDRAFT_117140|histone arginine demethylase JMJD6 [EC:1.14.11.-]	XP_001656562.1	9.6e-239	jmjC domain-containing protein 4 homolog [Aedes aegypti]
aae-miR-307	XM_001657197.2	-27.8	0.483432	-26.14	167	-	-	K00505|1|4.9e-57|226.9|dsi:Dsimw501_GD11733|tyrosinase [EC:1.14.18.1]	XP_001657247.2	0	hexamerin-1.1 [Aedes aegypti]
aae-miR-307	XM_001659163.2	-29.5	0.727006	-26.62	159	-	GO:0005739,GO:0034237,GO:0003723,GO:0010738,	K16518|1|1.3e-307|1061.2|aag:5570614|A-kinase anchor protein 1, mitochondrial	XP_001659213.2	1e-306	A-kinase anchor protein 1, mitochondrial isoform X1 [Aedes aegypti]
aae-miR-307	XM_001659878.2	-38.2	0.001896	-35.81	174	-	GO:0030014,GO:0030014,GO:0030014,GO:0030014,GO:0030014,GO:0030014,	K08740|1|3.4e-42|176.4|smm:Smp_172620|DNA mismatch repair protein MSH4!K18730|2|5.0e-38|162.5|fcd:110845140|PERQ amino acid-rich with GYF domain-containing protein!K03144|3|9.2e-08|62.0|nai:NECAME_06669|transcription initiation factor TFIIH subunit 4	XP_001659928.1	2.3e-141	CCR4-NOT transcription complex subunit 11 [Aedes aegypti]
aae-miR-307	XM_001661517.2	-30.6	0.261267	-25.91	160	-	GO:0005737,GO:0005737,GO:0070006,GO:0042277,GO:0008270,GO:0004177,GO:0008237,GO:0008270,GO:0004177,GO:0008237,GO:0008270,GO:0070006,GO:0042277,GO:0008270,GO:0004177,GO:0008237,GO:0008270,GO:0043171,GO:0006508,GO:0043171,GO:0006508,	K11140|1|2.7e-250|869.4|aga:AgaP_AGAP000885|aminopeptidase N [EC:3.4.11.2]	XP_001661567.1	0	aminopeptidase N [Aedes aegypti]
aae-miR-307	XM_001663245.2	-28.5	0.550394	-48.9	314	-	GO:0005634,GO:0005634,GO:0003676,GO:0008270,GO:0003676,GO:0008270,	K09228|1|2.2e-67|261.9|sfm:108919711|KRAB domain-containing zinc finger protein	XP_001663295.2	0	zinc finger protein 14 [Aedes aegypti]
aae-miR-307	XM_001663294.2	-29.8	0.093286	-27.26	170	-	GO:0022627,GO:0022627,GO:0022627,GO:0022627,GO:0022627,GO:0022627,GO:0022627,GO:0022627,GO:0003735,GO:0003735,GO:0003735,GO:0003735,GO:0003735,GO:0003735,GO:0003735,GO:0003735,GO:0006412,GO:0006412,GO:0006412,GO:0006412,GO:0006412,GO:0006412,GO:0006412,GO:0006412,	K02984|1|1.1e-152|543.5|aag:5567163|small subunit ribosomal protein S3Ae	XP_001663344.1	8.4e-152	40S ribosomal protein S3a [Aedes aegypti]
aae-miR-307	XM_021838223.1	-28.9	0.171025	-26.21	158	-	GO:0009055,GO:0009055,GO:0009055,GO:0009055,GO:0009055,	K03521|1|1.3e-136|490.3|aag:5565931|electron transfer flavoprotein beta subunit	XP_021693915.1	1e-135	electron transfer flavoprotein subunit beta [Aedes aegypti]
aae-miR-307	XM_021839235.1	-32.9	0.374216	-31.2	163	-	-	K20478|1|0.0e+00|6463.2|aag:5569249|golgin subfamily B member 1	XP_021694927.1	0	protein lava lamp isoform X1 [Aedes aegypti]
aae-miR-307	XM_021839236.1	-32.9	0.374138	-31.2	163	-	-	K20478|1|0.0e+00|6457.1|aag:5569249|golgin subfamily B member 1	XP_021694928.1	0	protein lava lamp isoform X2 [Aedes aegypti]
aae-miR-307	XM_021839531.1	-27.8	0.448863	-25.15	157	-	GO:0016021,GO:0016021,	K10955|1|6.1e-54|216.5|pdam:113681230|mucin-2	XP_004993958.1	6.7e-63	hypothetical protein PTSG_12308 [Salpingoeca rosetta]
aae-miR-307	XM_021839710.1	-28.8	0.484046	-30.06	170	-	GO:0033180,GO:0015078,GO:0015991,	K02148|1|0.0e+00|1266.1|aag:5566119|V-type H+-transporting ATPase subunit C	XP_021695402.1	0	V-type proton ATPase subunit C isoform X1 [Aedes aegypti]
aae-miR-307	XM_021839711.1	-28.8	0.489273	-30.06	170	-	GO:0033180,GO:0015078,GO:0015991,	K02148|1|0.0e+00|1266.1|aag:5566119|V-type H+-transporting ATPase subunit C	XP_021695402.1	0	V-type proton ATPase subunit C isoform X1 [Aedes aegypti]
aae-miR-307	XM_021839712.1	-28.8	0.39881	-30.06	170	-	GO:0033180,GO:0000221,GO:0033180,GO:0000221,GO:0033180,GO:0033180,GO:0033180,GO:0015078,GO:0008553,GO:0046961,GO:0015078,GO:0008553,GO:0046961,GO:0015078,GO:0015078,GO:0015078,GO:0015991,GO:0015991,GO:0015991,GO:0015991,GO:0015991,GO:0015991,GO:0015991,	K02148|1|4.1e-212|742.3|aga:AgaP_AGAP005845|V-type H+-transporting ATPase subunit C	XP_021695404.1	3.1e-222	V-type proton ATPase subunit C isoform X2 [Aedes aegypti]
aae-miR-307	XM_021842086.1	-31.1	0.313224	-28.72	163	-	GO:0003676,GO:0003676,GO:0003676,	K09228|1|2.7e-41|175.6|sko:100371350|KRAB domain-containing zinc finger protein	XP_021697776.1	0	PR domain zinc finger protein 1 isoform X1 [Aedes aegypti]
aae-miR-307	XM_021842560.1	-29.6	0.31096	-26.07	162	-	GO:0016021,GO:0016021,GO:0055114,GO:0055114,	K12589|1|3.1e-106|390.6|dse:Dsec_GM21652|exosome complex component RRP42!K02599|2|1.1e-10|73.2|sko:100377294|Notch 1	EAT42111.1	0	AAEL006322-PA [Aedes aegypti]
aae-miR-307	XM_021842561.1	-29.6	0.306158	-26.07	162	-	GO:0016021,GO:0016021,GO:0016021,GO:0016021,GO:0055114,GO:0055114,GO:0055114,GO:0055114,	K12589|1|3.2e-108|397.1|dse:Dsec_GM21652|exosome complex component RRP42!K02599|2|1.1e-10|73.2|sko:100377294|Notch 1	EAT42110.1	0	AAEL006322-PB [Aedes aegypti]
aae-miR-307	XM_021842692.1	-30.8	0.325251	-31.73	168	-	-	-	XP_021698384.1	2.9e-140	uncharacterized protein LOC5568876 [Aedes aegypti]
aae-miR-307	XM_021842748.1	-28	0.369884	-26.91	161	-	GO:0016021,GO:0016021,GO:0016021,GO:0016021,GO:0016021,GO:0016021,GO:0016021,	K17353|1|2.2e-153|546.6|aag:5564094|tetraspanin-18	XP_021698440.1	1.8e-152	tetraspanin-18 [Aedes aegypti]
aae-miR-307	XM_021842749.1	-28	0.362836	-26.91	161	-	GO:0016021,GO:0016021,GO:0016021,GO:0016021,GO:0016021,GO:0016021,GO:0016021,	K17353|1|2.2e-153|546.6|aag:5564094|tetraspanin-18	XP_021698440.1	1.7e-152	tetraspanin-18 [Aedes aegypti]
aae-miR-307	XM_021842750.1	-28	0.374731	-26.91	161	-	GO:0016021,GO:0016021,GO:0016021,GO:0016021,GO:0016021,GO:0016021,GO:0016021,	K17353|1|2.2e-153|546.6|aag:5564094|tetraspanin-18	XP_021698440.1	1.8e-152	tetraspanin-18 [Aedes aegypti]
aae-miR-307	XM_021842751.1	-28	0.385828	-26.91	161	-	GO:0016021,GO:0016021,GO:0016021,GO:0016021,GO:0016021,GO:0016021,GO:0016021,	K17353|1|2.3e-153|546.6|aag:5564094|tetraspanin-18	XP_021698440.1	1.8e-152	tetraspanin-18 [Aedes aegypti]
aae-miR-307	XM_021848017.1	-29.4	0.5984	-29.89	160	-	GO:0016021,GO:0016021,GO:0016740,	K21032|1|4.3e-113|414.5|tca:659754|beta-1,4-glucuronyltransferase 1 [EC:2.4.1.-]	XP_021703709.1	0	beta-1,4-glucuronyltransferase 1 [Aedes aegypti]
aae-miR-307	XM_021848019.1	-29.4	0.581008	-29.89	160	-	GO:0016021,GO:0016021,GO:0016740,	K21032|1|4.1e-113|414.5|tca:659754|beta-1,4-glucuronyltransferase 1 [EC:2.4.1.-]	XP_021703709.1	0	beta-1,4-glucuronyltransferase 1 [Aedes aegypti]
aae-miR-307	XM_021848020.1	-29.4	0.546229	-29.89	160	-	GO:0016021,GO:0016021,GO:0016740,	K21032|1|3.7e-113|414.5|tca:659754|beta-1,4-glucuronyltransferase 1 [EC:2.4.1.-]	XP_021703709.1	0	beta-1,4-glucuronyltransferase 1 [Aedes aegypti]
aae-miR-307	XM_021848287.1	-30.6	0.487824	-28.66	152	-	-	K21125|1|8.5e-12|78.2|ssc:110259210|mucin-5AC	XP_021703979.1	0	uncharacterized protein LOC5568085 isoform X1 [Aedes aegypti]
aae-miR-307	XM_021848288.1	-30.6	0.487254	-28.66	152	-	-	K21125|1|8.5e-12|78.2|ssc:110259210|mucin-5AC	XP_021703980.1	0	uncharacterized protein LOC5568085 isoform X2 [Aedes aegypti]
aae-miR-307	XM_021849961.1	-30.2	0.127528	-26.34	163	-	GO:0070449,GO:0070449,GO:0003746,GO:0003746,GO:0003746,GO:0006511,GO:0032968,GO:0016567,GO:0006511,GO:0006511,GO:0006511,GO:0032968,GO:0016567,GO:0006511,GO:0006511,GO:0006511,GO:0006511,GO:0006511,	K03872|1|5.3e-60|236.1|aag:5565230|elongin-C	XP_001649556.1	4.2e-59	elongin-C [Aedes aegypti]
[truncated: 3,469 more rows]
